# Supplementary material for: (Phen­yl)(3-phenyl­sulfonyl-1,2-dihydro­pyrrolo­[1,2-a]quinoxalin-1-yl)methanone
Source: Acta Crystallogr Sect E Struct Rep Online. 2011 Oct 8;67(Pt 11):o2859–60. doi: 10.1107/S1600536811040335 (PMC3247595; doi:10.1107/S1600536811040335)
Supplement: Supplementary file 1 [file e-67-o2859-sup1.cif]

##############################################################################
#                                                                            #
# This CIF contains the data in a paper accepted for publication in          #
# Acta Crystallographica Section E. It conforms to the requirements of       #
# Notes for Authors for Acta Crystallographica Section E, and has been       #
# peer reviewed under the auspices of the IUCr Commission on Journals.       #
#                                                                            #
# Full details of the Crystallographic Information File format               #
# are given in the paper "The Crystallographic Information File (CIF):       #
# a New Standard Archive File for Crystallography" by S. R. Hall, F. H.      #
# Allen and I. D. Brown [Acta Cryst. (1991), A47, 655-685].                  #
#                                                                            #
# The current version of the core CIF dictionary is obtainable from          #
# ftp://ftp.iucr.org/pub/cif_core.dic.                                       #
#                                                                            #
# Software is freely available for graphical display of the structure(s)     #
# in this CIF. For information consult the CIF software page                 #
# http://www.iucr.org/resources/cif/software.                                #
#                                                                            #
# This file may be used for bona fide research purposes within the           #
# scientific community so long as proper attribution is given to the journal # 
# article from which it was obtained.                                        #
#                                                                            #
##############################################################################
data_global
_audit_creation_method     SHELXL-97
_journal_date_recd_electronic     2011-09-22
_journal_date_accepted     2011-09-30
_journal_name_full     'Acta Crystallographica, Section E'
_journal_year     2011
_journal_volume     67
_journal_issue     11
_journal_page_first     o2859
_journal_page_last     o2860
_journal_paper_category     QO
_journal_coeditor_code     NK2116
_publ_contact_author
;
Frank R. Fronczek
Department of Chemistry
Louisiana State University
Baton Rouge
LA 70803-1804
USA
;
_publ_contact_author_email     'ffroncz@lsu.edu'
_publ_contact_author_fax     '(225) 578 3458'
_publ_contact_author_phone     '(225) 578 8270'
_publ_section_title
;\
(Phenyl)(3-phenylsulfonyl-1,2-dihydropyrrolo[1,2-<i>a</i>]quinoxalin-1-yl)\
methanone
;
loop_
    _publ_author_name
    _publ_author_footnote
    _publ_author_address
    'D\"ur\"ust, Ya\,sar ' .
;     Department of Chemistry
      Abant Izzet Baysal University
      TR-14280 Bolu
      Turkey
;
    'Sa\(g\?irl\?i, Ak\?in ' .
;     Department of Chemistry
      Abant Izzet Baysal University
      TR-14280 Bolu
      Turkey
;
    'Fronczek, Frank R.' .
;    Department of Chemistry
     Louisiana State University
     Baton Rouge
     LA 70803-1804
     USA
;
data_I
_audit_creation_method     SHELXL-97
_chemical_name_systematic
;
(Phenyl)(3-phenylsulfonyl-1,2-dihydropyrrolo[1,2-<i>a</i>]quinoxalin-1-
yl)methanone
;
_chemical_name_common     ?
_chemical_formula_moiety     'C24 H18 N2 O3 S'
_chemical_formula_sum     'C24 H18 N2 O3 S'
_chemical_formula_iupac     'C24 H18 N2 O3 S'
_chemical_formula_weight     414.46
_chemical_melting_point     ?
_symmetry_cell_setting     monoclinic
_symmetry_space_group_name_H-M     'P 21/c'
_symmetry_space_group_name_Hall     '-P 2ybc'
loop_
    _symmetry_equiv_pos_as_xyz
    'x, y, z'
    '-x, y+1/2, -z+1/2'
    '-x, -y, -z'
    'x, -y-1/2, z-1/2'
_cell_length_a     19.0915(9)
_cell_length_b     9.9636(5)
_cell_length_c     10.4203(5)
_cell_angle_alpha     90
_cell_angle_beta     104.6190(13)
_cell_angle_gamma     90
_cell_volume     1917.98(16)
_cell_formula_units_Z     4
_cell_measurement_reflns_used     9862
_cell_measurement_theta_min     4.39
_cell_measurement_theta_max     70.13
_cell_measurement_temperature     90.0(5)
_exptl_crystal_description     'rectangular prism'
_exptl_crystal_colour     'orange'
_exptl_crystal_size_max     0.30
_exptl_crystal_size_mid     0.27
_exptl_crystal_size_min     0.13
_exptl_crystal_density_diffrn     1.435
_exptl_crystal_density_meas     ?
_exptl_crystal_density_method     'not measured'
_exptl_crystal_F_000     864
_exptl_absorpt_coefficient_mu     1.751
_exptl_absorpt_correction_type     multi-scan
_exptl_absorpt_process_details     '(SADABS; Sheldrick, 2004)'
_exptl_absorpt_correction_T_min     0.6216
_exptl_absorpt_correction_T_max     0.8043
_exptl_special_details     ?
_diffrn_ambient_temperature     90.0(5)
_diffrn_radiation_type     CuK\a
_diffrn_radiation_wavelength     1.54178
_diffrn_radiation_source     'fine-focus sealed tube'
_diffrn_radiation_monochromator     graphite
_diffrn_measurement_device_type     'Bruker APEXII CCD'
_diffrn_measurement_method     '\f and \w'
_diffrn_detector_area_resol_mean     ?
_diffrn_reflns_number     31213
_diffrn_reflns_av_R_equivalents     0.0316
_diffrn_reflns_av_sigmaI/netI     0.0156
_diffrn_reflns_theta_min     2.39
_diffrn_reflns_theta_max     70.17
_diffrn_reflns_theta_full     66.60
_diffrn_measured_fraction_theta_max     0.990
_diffrn_measured_fraction_theta_full     0.999
_diffrn_reflns_limit_h_min     -23
_diffrn_reflns_limit_h_max     23
_diffrn_reflns_limit_k_min     -10
_diffrn_reflns_limit_k_max     12
_diffrn_reflns_limit_l_min     -12
_diffrn_reflns_limit_l_max     12
_refine_special_details
;
Refinement of <i>F</i>^2^ against ALL reflections. The weighted <i>R</i>-factor
<i>wR</i> and goodness of fit <i>S</i> are based on <i>F</i>^2^, conventional
<i>R</i>-factors <i>R</i> are based on <i>F</i>, with <i>F</i> set to zero for
negative <i>F</i>^2^. The threshold expression of <i>F</i>^2^ >
\s(<i>F</i>^2^) is used only for calculating <i>R</i>-factors(gt) <i>etc</i>.
and is not relevant to the choice of reflections for refinement.
<i>R</i>-factors based on <i>F</i>^2^ are statistically about twice as large
as those based on <i>F</i>, and <i>R</i>- factors based on ALL data will be
even larger.
;
_reflns_number_total     3621
_reflns_number_gt     3543
_reflns_threshold_expression     I>2\s(I)
_refine_ls_structure_factor_coef     Fsqd
_refine_ls_matrix_type     full
_refine_ls_R_factor_all     0.0297
_refine_ls_R_factor_gt     0.0291
_refine_ls_wR_factor_gt     0.0757
_refine_ls_wR_factor_ref     0.0761
_refine_ls_goodness_of_fit_ref     1.041
_refine_ls_restrained_S_all     1.041
_refine_ls_number_reflns     3621
_refine_ls_number_parameters     272
_refine_ls_number_restraints     0
_refine_ls_hydrogen_treatment     constr
_refine_ls_weighting_scheme     calc
_refine_ls_weighting_details
         'calc w=1/[\s^2^(Fo^2^)+(0.0349P)^2^+1.1954P] where P=(Fo^2^+2Fc^2^)/3'
_atom_sites_solution_hydrogens     geom
_atom_sites_solution_primary     direct
_atom_sites_solution_secondary     difmap
_refine_ls_shift/su_max     0.001
_refine_ls_shift/su_mean     0.000
_refine_diff_density_max     0.406
_refine_diff_density_min     -0.393
_refine_ls_extinction_method     'SHELXTL (Sheldrick, 2008)'
_refine_ls_extinction_coef     0.00108(12)
_refine_ls_extinction_expression
                                  'Fc^*^=kFc[1+0.001xFc^2^\l^3^/sin(2\q)]^-1/4^'
loop_
    _atom_type_symbol
    _atom_type_description
    _atom_type_scat_dispersion_real
    _atom_type_scat_dispersion_imag
    _atom_type_scat_source
    'C' 'C' 0.0181 0.0091
                         'International Tables Vol C Tables 4.2.6.8 and 6.1.1.4'
    'H' 'H' 0.0000 0.0000
                         'International Tables Vol C Tables 4.2.6.8 and 6.1.1.4'
    'N' 'N' 0.0311 0.0180
                         'International Tables Vol C Tables 4.2.6.8 and 6.1.1.4'
    'O' 'O' 0.0492 0.0322
                         'International Tables Vol C Tables 4.2.6.8 and 6.1.1.4'
    'S' 'S' 0.3331 0.5567
                         'International Tables Vol C Tables 4.2.6.8 and 6.1.1.4'
_computing_data_collection     'APEX2 (Bruker, 2007)'
_computing_cell_refinement     'SAINT (Bruker, 2007)'
_computing_data_reduction     'SAINT (Bruker, 2007)'
_computing_structure_solution     'SHELXTL (Sheldrick, 2008)'
_computing_structure_refinement     'SHELXTL (Sheldrick, 2008)'
_computing_molecular_graphics     'ORTEP-3 for Windows (Farrugia, 1997)'
_computing_publication_material     'SHELXTL (Sheldrick, 2008)'
loop_
    _atom_site_type_symbol
    _atom_site_label
    _atom_site_fract_x
    _atom_site_fract_y
    _atom_site_fract_z
    _atom_site_U_iso_or_equiv
    _atom_site_adp_type
    _atom_site_calc_flag
    _atom_site_refinement_flags
    _atom_site_occupancy
    _atom_site_symmetry_multiplicity
    _atom_site_disorder_assembly
    _atom_site_disorder_group
    S S1 0.347686(15) 0.61731(3) 0.66691(3) 0.01450(10) Uani d . 1 1 . .
    O O1 0.36497(5) 0.53406(10) 0.56612(9) 0.0205(2) Uani d . 1 1 . .
    O O2 0.31216(5) 0.74476(9) 0.63034(9) 0.0200(2) Uani d . 1 1 . .
    O O3 0.11000(5) 0.43117(9) 0.71433(9) 0.0190(2) Uani d . 1 1 . .
    N N1 0.29905(6) 0.15898(11) 0.69500(10) 0.0166(2) Uani d . 1 1 . .
    N N2 0.24574(6) 0.35506(11) 0.83452(10) 0.0146(2) Uani d . 1 1 . .
    C C1 0.25306(7) 0.12578(13) 0.77577(12) 0.0155(3) Uani d . 1 1 . .
    C C2 0.23431(7) -0.00846(13) 0.78555(13) 0.0182(3) Uani d . 1 1 . .
    H H2 0.2537 -0.0755 0.7395 0.022 Uiso calc R 1 1 . .
    C C3 0.18766(7) -0.04454(13) 0.86193(13) 0.0198(3) Uani d . 1 1 . .
    H H3 0.1741 -0.1358 0.8665 0.024 Uiso calc R 1 1 . .
    C C4 0.16049(7) 0.05308(13) 0.93218(13) 0.0181(3) Uani d . 1 1 . .
    H H4 0.1290 0.0275 0.9854 0.022 Uiso calc R 1 1 . .
    C C5 0.17878(7) 0.18683(13) 0.92537(12) 0.0162(3) Uani d . 1 1 . .
    H H5 0.1602 0.2527 0.9739 0.019 Uiso calc R 1 1 . .
    C C6 0.22492(6) 0.22410(13) 0.84637(12) 0.0142(3) Uani d . 1 1 . .
    C C7 0.31442(7) 0.28371(13) 0.68290(12) 0.0159(3) Uani d . 1 1 . .
    H H7 0.3450 0.3057 0.6268 0.019 Uiso calc R 1 1 . .
    C C8 0.28749(6) 0.39240(13) 0.75032(12) 0.0142(3) Uani d . 1 1 . .
    C C9 0.29573(6) 0.52749(13) 0.74933(12) 0.0150(3) Uani d . 1 1 . .
    C C10 0.25941(7) 0.59237(13) 0.84700(13) 0.0170(3) Uani d . 1 1 . .
    H H10A 0.2265 0.6655 0.8048 0.020 Uiso calc R 1 1 . .
    H H10B 0.2955 0.6285 0.9247 0.020 Uiso calc R 1 1 . .
    C C11 0.21643(7) 0.47295(12) 0.88718(12) 0.0145(3) Uani d . 1 1 . .
    H H11 0.2249 0.4671 0.9857 0.017 Uiso calc R 1 1 . .
    C C12 0.13534(7) 0.48735(12) 0.81931(12) 0.0139(3) Uani d . 1 1 . .
    C C13 0.09098(7) 0.57500(12) 0.88358(12) 0.0144(3) Uani d . 1 1 . .
    C C14 0.12184(7) 0.65545(13) 0.99308(12) 0.0163(3) Uani d . 1 1 . .
    H H14 0.1727 0.6549 1.0296 0.020 Uiso calc R 1 1 . .
    C C15 0.07783(7) 0.73617(14) 1.04836(13) 0.0210(3) Uani d . 1 1 . .
    H H15 0.0987 0.7912 1.1226 0.025 Uiso calc R 1 1 . .
    C C16 0.00346(8) 0.73669(14) 0.99538(15) 0.0231(3) Uani d . 1 1 . .
    H H16 -0.0264 0.7924 1.0333 0.028 Uiso calc R 1 1 . .
    C C17 -0.02763(7) 0.65613(15) 0.88708(14) 0.0223(3) Uani d . 1 1 . .
    H H17 -0.0786 0.6563 0.8515 0.027 Uiso calc R 1 1 . .
    C C18 0.01584(7) 0.57577(14) 0.83122(13) 0.0181(3) Uani d . 1 1 . .
    H H18 -0.0054 0.5209 0.7570 0.022 Uiso calc R 1 1 . .
    C C19 0.42916(7) 0.64997(14) 0.78853(12) 0.0168(3) Uani d . 1 1 . .
    C C20 0.48648(7) 0.56023(15) 0.80223(14) 0.0223(3) Uani d . 1 1 . .
    H H20 0.4825 0.4844 0.7456 0.027 Uiso calc R 1 1 . .
    C C21 0.54965(8) 0.58369(18) 0.90036(15) 0.0304(4) Uani d . 1 1 . .
    H H21 0.5896 0.5242 0.9109 0.037 Uiso calc R 1 1 . .
    C C22 0.55422(8) 0.69423(19) 0.98282(14) 0.0326(4) Uani d . 1 1 . .
    H H22 0.5975 0.7099 1.0497 0.039 Uiso calc R 1 1 . .
    C C23 0.49673(8) 0.78208(17) 0.96936(14) 0.0292(3) Uani d . 1 1 . .
    H H23 0.5006 0.8570 1.0272 0.035 Uiso calc R 1 1 . .
    C C24 0.43328(7) 0.76078(15) 0.87121(13) 0.0218(3) Uani d . 1 1 . .
    H H24 0.3936 0.8207 0.8608 0.026 Uiso calc R 1 1 . .
loop_
    _atom_site_aniso_label
    _atom_site_aniso_U_11
    _atom_site_aniso_U_22
    _atom_site_aniso_U_33
    _atom_site_aniso_U_12
    _atom_site_aniso_U_13
    _atom_site_aniso_U_23
    S1 0.01365(16) 0.01546(17) 0.01436(16) -0.00031(11) 0.00346(11) 0.00024(11)
    O1 0.0224(5) 0.0226(5) 0.0183(5) -0.0015(4) 0.0087(4) -0.0023(4)
    O2 0.0200(5) 0.0191(5) 0.0203(5) 0.0021(4) 0.0039(4) 0.0038(4)
    O3 0.0197(5) 0.0201(5) 0.0166(4) 0.0001(4) 0.0035(4) -0.0032(4)
    N1 0.0158(5) 0.0174(6) 0.0162(5) 0.0023(4) 0.0034(4) -0.0019(4)
    N2 0.0142(5) 0.0138(5) 0.0169(5) 0.0011(4) 0.0060(4) -0.0022(4)
    C1 0.0137(6) 0.0174(7) 0.0142(6) 0.0026(5) 0.0014(5) -0.0007(5)
    C2 0.0204(6) 0.0151(6) 0.0179(6) 0.0039(5) 0.0025(5) -0.0022(5)
    C3 0.0235(7) 0.0136(6) 0.0210(7) 0.0000(5) 0.0034(5) 0.0012(5)
    C4 0.0172(6) 0.0191(7) 0.0175(6) -0.0001(5) 0.0033(5) 0.0024(5)
    C5 0.0151(6) 0.0167(6) 0.0166(6) 0.0022(5) 0.0037(5) -0.0008(5)
    C6 0.0125(6) 0.0143(6) 0.0141(6) 0.0012(5) -0.0002(5) -0.0005(5)
    C7 0.0139(6) 0.0185(7) 0.0156(6) 0.0018(5) 0.0043(5) -0.0024(5)
    C8 0.0103(5) 0.0180(6) 0.0134(6) 0.0004(5) 0.0015(4) -0.0010(5)
    C9 0.0124(6) 0.0166(6) 0.0158(6) -0.0003(5) 0.0033(5) -0.0016(5)
    C10 0.0164(6) 0.0144(6) 0.0218(6) -0.0009(5) 0.0077(5) -0.0034(5)
    C11 0.0158(6) 0.0125(6) 0.0159(6) 0.0016(5) 0.0051(5) -0.0024(5)
    C12 0.0165(6) 0.0113(6) 0.0146(6) -0.0010(5) 0.0052(5) 0.0024(5)
    C13 0.0162(6) 0.0126(6) 0.0155(6) 0.0013(5) 0.0060(5) 0.0033(5)
    C14 0.0155(6) 0.0153(6) 0.0185(6) 0.0003(5) 0.0047(5) 0.0008(5)
    C15 0.0233(7) 0.0187(7) 0.0212(6) 0.0012(5) 0.0062(5) -0.0047(5)
    C16 0.0223(7) 0.0220(7) 0.0274(7) 0.0077(5) 0.0110(6) -0.0004(6)
    C17 0.0148(6) 0.0264(7) 0.0254(7) 0.0045(5) 0.0044(5) 0.0023(6)
    C18 0.0176(6) 0.0188(7) 0.0170(6) 0.0004(5) 0.0028(5) 0.0012(5)
    C19 0.0138(6) 0.0215(7) 0.0158(6) -0.0034(5) 0.0049(5) 0.0039(5)
    C20 0.0181(6) 0.0270(7) 0.0240(7) 0.0009(5) 0.0094(5) 0.0079(6)
    C21 0.0140(6) 0.0467(10) 0.0311(8) 0.0020(6) 0.0065(6) 0.0193(7)
    C22 0.0188(7) 0.0560(11) 0.0203(7) -0.0147(7) -0.0002(5) 0.0121(7)
    C23 0.0287(8) 0.0396(9) 0.0196(7) -0.0167(7) 0.0063(6) -0.0021(6)
    C24 0.0205(7) 0.0253(7) 0.0206(6) -0.0059(5) 0.0070(5) -0.0001(5)
_geom_special_details
;
All e.s.d.'s (except the e.s.d. in the dihedral angle between two l.s. planes)
are estimated using the full covariance matrix. The cell e.s.d.'s are taken
into account individually in the estimation of e.s.d.'s in distances, angles
and torsion angles; correlations between e.s.d.'s in cell parameters are only
used when they are defined by crystal symmetry. An approximate (isotropic)
treatment of cell e.s.d.'s is used for estimating e.s.d.'s involving l.s.
planes.
;
loop_
    _geom_bond_atom_site_label_1
    _geom_bond_atom_site_label_2
    _geom_bond_site_symmetry_2
    _geom_bond_distance
    _geom_bond_publ_flag
    S1 O1 . 1.4404(9) ?
    S1 O2 . 1.4448(10) ?
    S1 C9 . 1.7183(13) ?
    S1 C19 . 1.7710(13) ?
    O3 C12 . 1.2152(16) ?
    N1 C7 . 1.2904(18) ?
    N1 C1 . 1.4007(17) ?
    N2 C8 . 1.3773(16) ?
    N2 C6 . 1.3786(17) ?
    N2 C11 . 1.4660(15) ?
    C1 C2 . 1.3950(19) ?
    C1 C6 . 1.4103(17) ?
    C2 C3 . 1.3833(19) ?
    C2 H2 . 0.9500 ?
    C3 C4 . 1.3937(19) ?
    C3 H3 . 0.9500 ?
    C4 C5 . 1.3840(19) ?
    C4 H4 . 0.9500 ?
    C5 C6 . 1.3991(18) ?
    C5 H5 . 0.9500 ?
    C7 C8 . 1.4536(17) ?
    C7 H7 . 0.9500 ?
    C8 C9 . 1.3555(18) ?
    C9 C10 . 1.5135(17) ?
    C10 C11 . 1.5613(17) ?
    C10 H10A . 0.9900 ?
    C10 H10B . 0.9900 ?
    C11 C12 . 1.5377(17) ?
    C11 H11 . 1.0000 ?
    C12 C13 . 1.4882(17) ?
    C13 C14 . 1.3972(18) ?
    C13 C18 . 1.4003(18) ?
    C14 C15 . 1.3889(18) ?
    C14 H14 . 0.9500 ?
    C15 C16 . 1.387(2) ?
    C15 H15 . 0.9500 ?
    C16 C17 . 1.390(2) ?
    C16 H16 . 0.9500 ?
    C17 C18 . 1.3829(19) ?
    C17 H17 . 0.9500 ?
    C18 H18 . 0.9500 ?
    C19 C20 . 1.3924(19) ?
    C19 C24 . 1.390(2) ?
    C20 C21 . 1.390(2) ?
    C20 H20 . 0.9500 ?
    C21 C22 . 1.386(3) ?
    C21 H21 . 0.9500 ?
    C22 C23 . 1.383(2) ?
    C22 H22 . 0.9500 ?
    C23 C24 . 1.390(2) ?
    C23 H23 . 0.9500 ?
    C24 H24 . 0.9500 ?
loop_
    _geom_angle_atom_site_label_1
    _geom_angle_atom_site_label_2
    _geom_angle_atom_site_label_3
    _geom_angle_site_symmetry_1
    _geom_angle_site_symmetry_3
    _geom_angle
    _geom_angle_publ_flag
    O1 S1 O2 . . 119.51(6) ?
    O1 S1 C9 . . 109.38(6) ?
    O2 S1 C9 . . 107.32(6) ?
    O1 S1 C19 . . 107.83(6) ?
    O2 S1 C19 . . 107.24(6) ?
    C9 S1 C19 . . 104.57(6) ?
    C7 N1 C1 . . 118.60(11) ?
    C8 N2 C6 . . 122.62(11) ?
    C8 N2 C11 . . 111.04(10) ?
    C6 N2 C11 . . 125.38(10) ?
    C2 C1 N1 . . 118.80(11) ?
    C2 C1 C6 . . 119.30(12) ?
    N1 C1 C6 . . 121.90(12) ?
    C3 C2 C1 . . 120.36(12) ?
    C3 C2 H2 . . 119.8 ?
    C1 C2 H2 . . 119.8 ?
    C2 C3 C4 . . 119.99(12) ?
    C2 C3 H3 . . 120.0 ?
    C4 C3 H3 . . 120.0 ?
    C5 C4 C3 . . 120.85(12) ?
    C5 C4 H4 . . 119.6 ?
    C3 C4 H4 . . 119.6 ?
    C4 C5 C6 . . 119.35(12) ?
    C4 C5 H5 . . 120.3 ?
    C6 C5 H5 . . 120.3 ?
    N2 C6 C5 . . 122.85(11) ?
    N2 C6 C1 . . 117.02(11) ?
    C5 C6 C1 . . 120.12(12) ?
    N1 C7 C8 . . 123.60(12) ?
    N1 C7 H7 . . 118.2 ?
    C8 C7 H7 . . 118.2 ?
    C9 C8 N2 . . 111.10(11) ?
    C9 C8 C7 . . 132.87(12) ?
    N2 C8 C7 . . 116.03(11) ?
    C8 C9 C10 . . 110.20(11) ?
    C8 C9 S1 . . 127.13(10) ?
    C10 C9 S1 . . 122.27(9) ?
    C9 C10 C11 . . 102.46(10) ?
    C9 C10 H10A . . 111.3 ?
    C11 C10 H10A . . 111.3 ?
    C9 C10 H10B . . 111.3 ?
    C11 C10 H10B . . 111.3 ?
    H10A C10 H10B . . 109.2 ?
    N2 C11 C12 . . 109.74(10) ?
    N2 C11 C10 . . 103.55(9) ?
    C12 C11 C10 . . 109.99(10) ?
    N2 C11 H11 . . 111.1 ?
    C12 C11 H11 . . 111.1 ?
    C10 C11 H11 . . 111.1 ?
    O3 C12 C13 . . 122.20(11) ?
    O3 C12 C11 . . 119.79(11) ?
    C13 C12 C11 . . 117.97(10) ?
    C14 C13 C18 . . 119.63(12) ?
    C14 C13 C12 . . 122.25(11) ?
    C18 C13 C12 . . 118.12(11) ?
    C15 C14 C13 . . 119.77(12) ?
    C15 C14 H14 . . 120.1 ?
    C13 C14 H14 . . 120.1 ?
    C14 C15 C16 . . 120.17(13) ?
    C14 C15 H15 . . 119.9 ?
    C16 C15 H15 . . 119.9 ?
    C17 C16 C15 . . 120.35(12) ?
    C17 C16 H16 . . 119.8 ?
    C15 C16 H16 . . 119.8 ?
    C18 C17 C16 . . 119.83(12) ?
    C18 C17 H17 . . 120.1 ?
    C16 C17 H17 . . 120.1 ?
    C17 C18 C13 . . 120.25(12) ?
    C17 C18 H18 . . 119.9 ?
    C13 C18 H18 . . 119.9 ?
    C20 C19 C24 . . 121.75(13) ?
    C20 C19 S1 . . 118.75(11) ?
    C24 C19 S1 . . 119.44(10) ?
    C21 C20 C19 . . 118.75(14) ?
    C21 C20 H20 . . 120.6 ?
    C19 C20 H20 . . 120.6 ?
    C22 C21 C20 . . 119.79(14) ?
    C22 C21 H21 . . 120.1 ?
    C20 C21 H21 . . 120.1 ?
    C23 C22 C21 . . 121.06(13) ?
    C23 C22 H22 . . 119.5 ?
    C21 C22 H22 . . 119.5 ?
    C22 C23 C24 . . 119.98(15) ?
    C22 C23 H23 . . 120.0 ?
    C24 C23 H23 . . 120.0 ?
    C23 C24 C19 . . 118.67(14) ?
    C23 C24 H24 . . 120.7 ?
    C19 C24 H24 . . 120.7 ?
loop_
    _geom_torsion_atom_site_label_1
    _geom_torsion_atom_site_label_2
    _geom_torsion_atom_site_label_3
    _geom_torsion_atom_site_label_4
    _geom_torsion_site_symmetry_1
    _geom_torsion_site_symmetry_2
    _geom_torsion_site_symmetry_3
    _geom_torsion_site_symmetry_4
    _geom_torsion
    _geom_torsion_publ_flag
    C7 N1 C1 C2 . . . . 177.83(12) ?
    C7 N1 C1 C6 . . . . -1.70(18) ?
    N1 C1 C2 C3 . . . . -178.48(11) ?
    C6 C1 C2 C3 . . . . 1.06(19) ?
    C1 C2 C3 C4 . . . . -1.5(2) ?
    C2 C3 C4 C5 . . . . 0.9(2) ?
    C3 C4 C5 C6 . . . . 0.27(19) ?
    C8 N2 C6 C5 . . . . -175.85(11) ?
    C11 N2 C6 C5 . . . . -8.11(19) ?
    C8 N2 C6 C1 . . . . 4.95(17) ?
    C11 N2 C6 C1 . . . . 172.69(11) ?
    C4 C5 C6 N2 . . . . -179.91(11) ?
    C4 C5 C6 C1 . . . . -0.74(18) ?
    C2 C1 C6 N2 . . . . 179.30(11) ?
    N1 C1 C6 N2 . . . . -1.17(17) ?
    C2 C1 C6 C5 . . . . 0.08(18) ?
    N1 C1 C6 C5 . . . . 179.61(11) ?
    C1 N1 C7 C8 . . . . 1.00(18) ?
    C6 N2 C8 C9 . . . . 175.24(11) ?
    C11 N2 C8 C9 . . . . 5.93(14) ?
    C6 N2 C8 C7 . . . . -5.56(17) ?
    C11 N2 C8 C7 . . . . -174.87(10) ?
    N1 C7 C8 C9 . . . . -178.52(13) ?
    N1 C7 C8 N2 . . . . 2.50(18) ?
    N2 C8 C9 C10 . . . . 2.97(15) ?
    C7 C8 C9 C10 . . . . -176.05(13) ?
    N2 C8 C9 S1 . . . . 175.80(9) ?
    C7 C8 C9 S1 . . . . -3.2(2) ?
    O1 S1 C9 C8 . . . . 17.24(14) ?
    O2 S1 C9 C8 . . . . 148.29(12) ?
    C19 S1 C9 C8 . . . . -98.03(12) ?
    O1 S1 C9 C10 . . . . -170.72(10) ?
    O2 S1 C9 C10 . . . . -39.67(11) ?
    C19 S1 C9 C10 . . . . 74.02(11) ?
    C8 C9 C10 C11 . . . . -9.76(13) ?
    S1 C9 C10 C11 . . . . 176.99(9) ?
    C8 N2 C11 C12 . . . . 105.72(11) ?
    C6 N2 C11 C12 . . . . -63.24(15) ?
    C8 N2 C11 C10 . . . . -11.67(13) ?
    C6 N2 C11 C10 . . . . 179.38(11) ?
    C9 C10 C11 N2 . . . . 12.32(12) ?
    C9 C10 C11 C12 . . . . -104.89(11) ?
    N2 C11 C12 O3 . . . . -19.31(16) ?
    C10 C11 C12 O3 . . . . 93.98(13) ?
    N2 C11 C12 C13 . . . . 162.91(10) ?
    C10 C11 C12 C13 . . . . -83.80(13) ?
    O3 C12 C13 C14 . . . . -170.10(12) ?
    C11 C12 C13 C14 . . . . 7.62(17) ?
    O3 C12 C13 C18 . . . . 9.85(18) ?
    C11 C12 C13 C18 . . . . -172.43(11) ?
    C18 C13 C14 C15 . . . . -0.50(19) ?
    C12 C13 C14 C15 . . . . 179.45(12) ?
    C13 C14 C15 C16 . . . . 0.2(2) ?
    C14 C15 C16 C17 . . . . 0.3(2) ?
    C15 C16 C17 C18 . . . . -0.5(2) ?
    C16 C17 C18 C13 . . . . 0.2(2) ?
    C14 C13 C18 C17 . . . . 0.30(19) ?
    C12 C13 C18 C17 . . . . -179.65(12) ?
    O1 S1 C19 C20 . . . . -24.23(12) ?
    O2 S1 C19 C20 . . . . -154.13(10) ?
    C9 S1 C19 C20 . . . . 92.12(11) ?
    O1 S1 C19 C24 . . . . 158.43(10) ?
    O2 S1 C19 C24 . . . . 28.53(12) ?
    C9 S1 C19 C24 . . . . -85.22(11) ?
    C24 C19 C20 C21 . . . . -0.8(2) ?
    S1 C19 C20 C21 . . . . -178.08(10) ?
    C19 C20 C21 C22 . . . . 0.6(2) ?
    C20 C21 C22 C23 . . . . 0.1(2) ?
    C21 C22 C23 C24 . . . . -0.5(2) ?
    C22 C23 C24 C19 . . . . 0.3(2) ?
    C20 C19 C24 C23 . . . . 0.4(2) ?
    S1 C19 C24 C23 . . . . 177.63(10) ?
