# Supplementary material for: (Phen­yl)(3-phenyl­sulfonyl-1,2-dihydro­pyrrolo­[1,2-a]quinoxalin-1-yl)methanone
Source: Acta Crystallogr Sect E Struct Rep Online. 2011 Oct 8;67(Pt 11):o2859–60. doi: 10.1107/S1600536811040335 (PMC3247595; doi:10.1107/S1600536811040335)
Supplement: Supplementary file 2 [file e-67-o2859-Isup2.hkl]

# 
# h,k,l, Fc-squared, Fo-squared, sigma(Fo-squared) and status flag 
# 
data_I
_shelx_title ' Durust49 in P2(1)/c' 
_shelx_refln_list_code          4 
_shelx_F_calc_maximum      285.25 
_exptl_crystal_F_000       864.00 
_reflns_d_resolution_high  0.8195 
 
loop_ 
 _symmetry_equiv_pos_as_xyz 
 'x, y, z' 
 '-x, y+1/2, -z+1/2' 
 '-x, -y, -z' 
 'x, -y-1/2, z-1/2' 
 
_cell_length_a    19.0915 
_cell_length_b     9.9636 
_cell_length_c    10.4203 
_cell_angle_alpha  90.000 
_cell_angle_beta  104.619 
_cell_angle_gamma  90.000 
 
_shelx_F_squared_multiplier     1.000 
 
loop_ 
 _refln_index_h 
 _refln_index_k 
 _refln_index_l 
 _refln_F_squared_calc 
 _refln_F_squared_meas 
 _refln_F_squared_sigma 
 _refln_observed_status 
   1   0   0      476.93      451.03     13.07 o 
   2   0   0     9640.69     9563.36    229.84 o 
   3   0   0      432.45      446.90      6.44 o 
   4   0   0     3599.14     3619.10     47.66 o 
   5   0   0     3399.29     3567.30     47.29 o 
   6   0   0     1438.38     1350.01     20.10 o 
   7   0   0      383.60      454.32      7.54 o 
   8   0   0      654.19      688.15     11.94 o 
   9   0   0     6705.81     6880.05    131.75 o 
  10   0   0        4.84       11.05      1.36 o 
  11   0   0      433.48      461.06     11.99 o 
  12   0   0      655.09      682.07     14.83 o 
  13   0   0       75.36       55.56      3.37 o 
  14   0   0      734.15      685.68     20.67 o 
  15   0   0     3183.75     3165.83     65.75 o 
  16   0   0      440.00      451.57      7.92 o 
  17   0   0      598.72      643.86      9.27 o 
  18   0   0      122.57       97.49      2.55 o 
  19   0   0     1030.76     1008.38     13.25 o 
  20   0   0      499.50      496.45      8.24 o 
  21   0   0      516.19      471.47      8.18 o 
  22   0   0      158.67      138.44      8.77 o 
   1   1   0      496.44      457.28      6.20 o 
   2   1   0     1866.75     1844.66     25.64 o 
   3   1   0    10961.29    10364.14    123.27 o 
   4   1   0     1785.54     1804.84     19.23 o 
   5   1   0     3051.80     2888.22     29.46 o 
   6   1   0       53.59       40.80      1.10 o 
   7   1   0       14.88       23.93      0.99 o 
   8   1   0     1445.03     1426.30     17.83 o 
   9   1   0      114.74      146.05      3.21 o 
  10   1   0        0.62        1.42      0.66 o 
  11   1   0      704.52      685.22     16.76 o 
  12   1   0      585.59      624.09      9.04 o 
  13   1   0        5.10        5.58      0.99 o 
  14   1   0     1160.12     1191.45     19.33 o 
  15   1   0     1316.89     1225.70     17.89 o 
  16   1   0        2.93        4.01      0.72 o 
  17   1   0      485.59      461.17      5.06 o 
  18   1   0       12.42       20.79      1.02 o 
  19   1   0       23.99       21.64      1.03 o 
  20   1   0        5.48        7.21      0.72 o 
  21   1   0      102.72      101.51      2.07 o 
  22   1   0       89.58       92.55      2.91 o 
   0   2   0       42.40       48.44      1.72 o 
   1   2   0     1120.06     1048.30     14.05 o 
   2   2   0     3133.64     2983.08     37.64 o 
   3   2   0     3030.52     2799.32     35.16 o 
   4   2   0     1567.06     1551.77     21.54 o 
   5   2   0      208.16      197.33      3.16 o 
   6   2   0       35.05       37.21      1.26 o 
   7   2   0      981.65     1001.28     14.27 o 
   8   2   0     5309.67     5415.03     93.51 o 
   9   2   0      205.31      219.35      4.07 o 
  10   2   0      443.11      428.97      7.08 o 
  11   2   0      650.53      613.34      9.30 o 
  12   2   0     1031.43      986.89     12.71 o 
  13   2   0      320.18      334.64      5.54 o 
  14   2   0       54.52       56.20      2.23 o 
  15   2   0        8.51        9.48      1.10 o 
  16   2   0      991.84      946.51      8.72 o 
  17   2   0      189.18      213.74      2.97 o 
  18   2   0       39.85       33.96      1.20 o 
  19   2   0        0.94        1.81      0.61 o 
  20   2   0       92.59       86.87      1.78 o 
  21   2   0       86.58       83.69      1.95 o 
  22   2   0       49.87       47.73      1.97 o 
   1   3   0      454.91      363.57      5.46 o 
   2   3   0     2596.04     2352.59     30.47 o 
   3   3   0      256.52      227.82      3.01 o 
   4   3   0       71.15       60.68      1.14 o 
   5   3   0     2079.08     2013.30     22.46 o 
   6   3   0     5513.12     5417.96     63.55 o 
   7   3   0      443.58      377.03      5.74 o 
   8   3   0     1309.87     1295.91     19.84 o 
   9   3   0     1470.91     1398.05     26.59 o 
  10   3   0      246.03      239.80      4.44 o 
  11   3   0      151.98      114.23      2.44 o 
  12   3   0      900.10      871.15     11.41 o 
  13   3   0      112.81      119.37      3.57 o 
  14   3   0      561.84      586.28      8.71 o 
  15   3   0      980.73      943.14      8.68 o 
  16   3   0       82.86       79.72      1.55 o 
  17   3   0        9.96       11.58      0.83 o 
  18   3   0      260.73      273.21      3.38 o 
  19   3   0       82.76       78.71      1.58 o 
  20   3   0       93.75       91.77      1.83 o 
  21   3   0        1.04        4.16      0.59 o 
   0   4   0      118.56      151.48      3.89 o 
   1   4   0      267.47      244.74      4.12 o 
   2   4   0      334.35      288.18      4.97 o 
   3   4   0     1702.85     1619.81     23.46 o 
   4   4   0       64.99       51.81      1.15 o 
   5   4   0      339.91      345.10      4.69 o 
   6   4   0      397.57      501.39      6.77 o 
   7   4   0       20.74       39.94      1.50 o 
   8   4   0      708.70      788.06     11.15 o 
   9   4   0        5.06       12.58      0.89 o 
  10   4   0     3226.39     3166.85     35.73 o 
  11   4   0     1673.13     1749.43     19.57 o 
  12   4   0      247.10      227.24      4.94 o 
  13   4   0     4352.79     4280.82     63.17 o 
  14   4   0      258.41      264.60      3.23 o 
  15   4   0       84.70       93.40      1.66 o 
  16   4   0      829.87      837.69      8.07 o 
  17   4   0      345.59      340.04      4.93 o 
  18   4   0       88.07       86.28      1.79 o 
  19   4   0      527.16      541.82      5.79 o 
  20   4   0      774.01      816.29     11.78 o 
  21   4   0       12.05       14.49      1.00 o 
   1   5   0      873.05     1017.77     17.95 o 
   2   5   0      944.17     1018.94     18.58 o 
   3   5   0     1104.80     1193.67     18.56 o 
   4   5   0     2601.02     2891.64     39.21 o 
   5   5   0     3308.18     3558.16     47.43 o 
   6   5   0       45.59       39.56      1.30 o 
   7   5   0      396.95      423.80      6.48 o 
   8   5   0      829.27      831.96     12.35 o 
   9   5   0      291.97      270.34      4.39 o 
  10   5   0     1254.02     1244.18     14.27 o 
  11   5   0      285.55      275.99      4.72 o 
  12   5   0        1.04        2.11      0.81 o 
  13   5   0      651.07      628.43      6.26 o 
  14   5   0     1142.26     1126.11      9.44 o 
  15   5   0      104.77      107.31      1.92 o 
  16   5   0       10.10       12.19      0.78 o 
  17   5   0     2760.13     2789.68     26.59 o 
  18   5   0        8.21        9.28      0.76 o 
  19   5   0      283.51      304.28      4.55 o 
  20   5   0      254.61      265.04      4.90 o 
   0   6   0      797.95      727.06     20.63 o 
   1   6   0        0.47        3.23      1.36 o 
   2   6   0      986.52     1137.66     19.69 o 
   3   6   0      522.53      550.61      9.95 o 
   4   6   0        4.15        9.45      1.16 o 
   5   6   0      970.08     1051.01     13.58 o 
   6   6   0       91.32       98.67      2.09 o 
   7   6   0       84.91      103.41      2.17 o 
   8   6   0       26.54       31.88      1.28 o 
   9   6   0      222.90      235.96      5.32 o 
  10   6   0      223.51      215.16      4.18 o 
  11   6   0      917.08      939.27     12.19 o 
  12   6   0      890.48      868.24      8.58 o 
  13   6   0       10.16       13.53      0.83 o 
  14   6   0        8.69        9.36      0.81 o 
  15   6   0       83.14       87.30      1.67 o 
  16   6   0       54.90       64.91      1.46 o 
  17   6   0      220.52      213.07      3.00 o 
  18   6   0      199.27      218.10      4.01 o 
  19   6   0      246.41      249.68      6.14 o 
   1   7   0      955.95      912.74     17.62 o 
   2   7   0       43.40       43.25      2.34 o 
   3   7   0      285.88      317.70      5.30 o 
   4   7   0      373.25      374.93      6.07 o 
   5   7   0      390.84      405.24      6.25 o 
   6   7   0       34.85       41.96      2.28 o 
   7   7   0      788.44      836.26     10.94 o 
   8   7   0      246.38      247.04      4.48 o 
   9   7   0        5.81        9.31      1.35 o 
  10   7   0      487.72      460.64      5.70 o 
  11   7   0     1069.40     1051.90     11.37 o 
  12   7   0      214.37      219.36      3.87 o 
  13   7   0      123.79      113.82      2.11 o 
  14   7   0        1.52        1.31      0.64 o 
  15   7   0      281.16      276.84      3.73 o 
  16   7   0      180.77      182.03      2.83 o 
  17   7   0       48.08       55.53      1.67 o 
  18   7   0       27.46       26.31      1.36 o 
   0   8   0      969.59      944.10     21.69 o 
   1   8   0      487.14      468.67      8.65 o 
   2   8   0     1198.61     1143.05     16.99 o 
   3   8   0     2471.32     2335.89     32.73 o 
   4   8   0       24.32       24.33      1.84 o 
   5   8   0       20.31       16.24      1.20 o 
   6   8   0        8.33       13.31      1.15 o 
   7   8   0      102.24       92.92      2.25 o 
   8   8   0       98.20      108.85      2.76 o 
   9   8   0      581.07      540.58      8.63 o 
  10   8   0     1147.82     1161.55     18.29 o 
  11   8   0      263.74      241.61      4.26 o 
  12   8   0      109.47      101.12      2.61 o 
  13   8   0        5.48        4.48      0.79 o 
  14   8   0      783.83      769.33      9.89 o 
  15   8   0       88.48       98.65      2.10 o 
  16   8   0        7.91       10.97      0.85 o 
   1   9   0      299.08      301.97      5.35 o 
   2   9   0      779.65      762.78     10.07 o 
   3   9   0      777.33      813.63     12.02 o 
   4   9   0        2.45        1.08      0.94 o 
   5   9   0      753.58      735.04     11.64 o 
   6   9   0      139.76      120.76      3.17 o 
   7   9   0      747.18      709.25     12.96 o 
   8   9   0      108.32      138.82      3.07 o 
   9   9   0      634.21      655.07      9.97 o 
  10   9   0        0.27       -0.39      0.65 o 
  11   9   0       10.69        7.20      0.87 o 
  12   9   0      320.35      306.46     10.31 o 
  13   9   0      451.23      457.87      7.72 o 
  14   9   0       29.68       36.31      1.24 o 
  15   9   0      148.17      143.24      3.65 o 
   0  10   0      439.06      482.01     14.71 o 
   1  10   0      128.77      131.79      4.10 o 
   2  10   0      118.43      117.05      4.12 o 
   3  10   0       38.64       32.75      2.60 o 
   4  10   0        0.79        0.73      1.29 o 
   5  10   0        3.03        3.86      2.61 o 
   6  10   0        1.45        6.58      1.35 o 
   7  10   0      160.45      204.76      5.51 o 
   8  10   0       69.81       64.92      2.81 o 
   9  10   0        0.71        2.85      1.19 o 
  10  10   0      338.87      376.68      6.80 o 
  11  10   0       26.27       31.13      1.48 o 
  12  10   0        1.51        2.21      0.76 o 
   1  11   0       21.21       19.67      2.75 o 
   2  11   0      501.57      549.02     17.00 o 
   3  11   0       11.47       10.04      2.60 o 
   4  11   0      257.72      237.71     12.99 o 
   5  11   0      558.47      539.46     23.40 o 
   6  11   0      265.08      289.04     14.29 o 
   7  11   0       13.08       11.37      1.84 o 
   8  11   0      125.45      135.37      4.52 o 
   9  11   0      443.84      487.45     18.20 o 
   0  12   0        3.67       16.88      3.25 o 
   2  12   0      345.46      384.66     16.89 o 
   3  12   0       34.82       35.06      3.90 o 
 -22   1   1       94.39      105.18      2.12 o 
 -21   1   1      595.00      615.99     10.79 o 
 -20   1   1        6.30        9.77      0.80 o 
 -19   1   1       20.34       28.21      1.09 o 
 -18   1   1       11.39       11.19      0.81 o 
 -17   1   1      598.07      551.99      5.80 o 
 -16   1   1      373.57      381.25      6.31 o 
 -15   1   1      843.91      800.44     12.30 o 
 -14   1   1      266.83      260.92      6.27 o 
 -13   1   1      820.05      835.23     12.34 o 
 -12   1   1     1626.27     1590.95     24.41 o 
 -11   1   1     1406.03     1450.68     35.81 o 
 -10   1   1       47.61       54.50      1.72 o 
  -9   1   1       22.36       51.21      1.34 o 
  -8   1   1     1087.74     1048.77     12.69 o 
  -7   1   1     4811.91     4979.29     57.42 o 
  -6   1   1      745.79      688.36      7.12 o 
  -5   1   1      234.22      165.89      2.08 o 
  -4   1   1       31.23       31.47      0.72 o 
  -3   1   1     4607.48     4416.55     48.01 o 
  -2   1   1     6232.33     5846.61     68.46 o 
  -1   1   1     3137.22     2983.49     36.23 o 
   0   1   1      416.74      379.20      5.44 o 
   1   1   1    13432.87    12869.18    156.62 o 
   2   1   1      127.20      147.21      2.42 o 
   3   1   1      927.88      991.61     12.36 o 
   4   1   1    20635.17    20988.81    213.27 o 
   5   1   1     3161.53     3106.40     32.32 o 
   6   1   1    10237.52    11092.82    161.52 o 
   7   1   1      364.32      367.97      5.81 o 
   8   1   1     1311.42     1195.85     20.21 o 
   9   1   1     2798.22     2855.44     46.55 o 
  10   1   1      783.77      800.13     12.37 o 
  11   1   1        8.87        5.05      0.98 o 
  12   1   1      188.55      168.36      3.44 o 
  13   1   1       17.35       18.09      1.31 o 
  14   1   1      662.83      670.72     11.68 o 
  15   1   1     2362.00     2248.68     30.65 o 
  16   1   1      107.05      114.98      2.05 o 
  17   1   1      392.02      393.05      4.42 o 
  18   1   1       21.64       34.05      1.18 o 
  19   1   1       36.92       28.28      1.10 o 
  20   1   1       48.38       53.40      1.44 o 
  21   1   1      298.67      299.11      4.70 o 
 -22   2   1       79.99       73.12      1.75 o 
 -21   2   1      901.68      906.34     11.71 o 
 -20   2   1      823.17      890.05      9.55 o 
 -19   2   1       34.39       36.21      1.31 o 
 -18   2   1      863.47      865.75      8.54 o 
 -17   2   1       91.07       85.66      1.70 o 
 -16   2   1      293.17      285.63      3.32 o 
 -15   2   1      250.14      249.27      5.07 o 
 -14   2   1      448.26      402.40      7.42 o 
 -13   2   1        5.42       12.22      1.05 o 
 -12   2   1      136.75      183.23      3.57 o 
 -11   2   1     1319.49     1280.09     16.34 o 
 -10   2   1     2139.76     2003.52     25.91 o 
  -9   2   1       47.22       50.40      1.56 o 
  -8   2   1      569.29      564.28      8.49 o 
  -7   2   1     1720.64     1636.93     22.47 o 
  -6   2   1       40.55       26.45      0.78 o 
  -5   2   1       18.67       19.18      0.77 o 
  -4   2   1      177.44      225.86      2.91 o 
  -3   2   1     3709.94     3503.13     39.70 o 
  -2   2   1    14498.56    13706.27    164.67 o 
  -1   2   1     2772.77     2579.10     33.53 o 
   0   2   1    14564.76    13693.70    184.00 o 
   1   2   1     1546.30     1494.51     17.76 o 
   2   2   1     4416.30     4229.10     51.05 o 
   3   2   1     4827.56     4387.20     61.43 o 
   4   2   1      116.35      134.01      3.23 o 
   5   2   1      342.85      392.43      8.09 o 
   6   2   1     4306.55     4068.50     64.21 o 
   7   2   1      299.15      377.11      6.45 o 
   8   2   1      770.95      732.26     11.25 o 
   9   2   1     1259.76     1320.34     20.54 o 
  10   2   1      928.36      876.17     13.20 o 
  11   2   1       79.63       96.06      2.27 o 
  12   2   1     1380.45     1313.04     15.66 o 
  13   2   1     1678.68     1592.16     26.66 o 
  14   2   1      635.93      615.78      8.82 o 
  15   2   1        8.15       16.31      0.85 o 
  16   2   1      288.37      268.24      3.42 o 
  17   2   1       20.93       23.32      1.04 o 
  18   2   1        4.89        3.33      0.69 o 
  19   2   1      880.30      877.06      8.94 o 
  20   2   1       40.43       42.74      1.34 o 
  21   2   1        9.77        5.03      0.64 o 
 -22   3   1      344.49      348.37      5.13 o 
 -21   3   1       63.52       62.11      1.66 o 
 -20   3   1        9.68       10.43      0.83 o 
 -19   3   1       11.25       16.29      0.93 o 
 -18   3   1      263.26      255.02      3.29 o 
 -17   3   1       55.70       57.93      1.85 o 
 -16   3   1      506.98      488.19      5.26 o 
 -15   3   1      105.45       93.62      3.03 o 
 -14   3   1       16.37       18.00      1.71 o 
 -13   3   1       31.19       27.93      1.63 o 
 -12   3   1     1105.76     1041.90     11.73 o 
 -11   3   1     5163.02     5297.27     61.71 o 
 -10   3   1      700.00      733.67     10.39 o 
  -9   3   1       15.05        6.95      0.87 o 
  -8   3   1     1530.47     1505.93     22.62 o 
  -7   3   1     1899.95     2055.32     28.45 o 
  -6   3   1     2572.05     2516.40     30.22 o 
  -5   3   1       52.11       38.39      1.60 o 
  -4   3   1        2.96        9.37      0.58 o 
  -3   3   1      747.79      734.79      8.49 o 
  -2   3   1     3251.35     3076.88     34.63 o 
  -1   3   1      437.40      456.76      6.11 o 
   0   3   1     1005.49     1087.44     15.58 o 
   1   3   1      467.81      364.55      4.91 o 
   2   3   1      677.64      601.59      7.81 o 
   3   3   1        7.59       20.44      0.70 o 
   4   3   1      688.76      801.33      9.25 o 
   5   3   1        0.98        2.93      0.48 o 
   6   3   1        0.61        1.13      0.55 o 
   7   3   1      719.39      721.65     12.59 o 
   8   3   1      319.08      288.27      5.09 o 
   9   3   1       99.26       96.28      2.45 o 
  10   3   1        1.05        3.62      1.11 o 
  11   3   1     1296.89     1212.94     15.25 o 
  12   3   1        4.93        8.14      1.02 o 
  13   3   1      423.82      425.35      6.95 o 
  14   3   1      472.43      459.04      6.88 o 
  15   3   1      111.48      121.93      2.31 o 
  16   3   1      115.02      118.13      2.21 o 
  17   3   1       79.43       89.86      2.00 o 
  18   3   1        1.05        1.58      0.55 o 
  19   3   1        0.33        1.36      0.56 o 
  20   3   1       68.70       67.87      1.48 o 
  21   3   1       12.68       18.88      0.98 o 
 -21   4   1      185.17      212.28      3.12 o 
 -20   4   1       97.13      103.21      2.28 o 
 -19   4   1        0.39        0.95      0.62 o 
 -18   4   1      717.35      722.77      7.81 o 
 -17   4   1      247.54      258.51      3.15 o 
 -16   4   1       50.49       52.30      1.40 o 
 -15   4   1      292.10      293.68      3.60 o 
 -14   4   1      325.06      316.79      5.51 o 
 -13   4   1     1246.82     1256.54     21.06 o 
 -12   4   1      615.63      626.49      9.14 o 
 -11   4   1       70.20       63.12      1.68 o 
 -10   4   1      399.38      419.58      6.73 o 
  -9   4   1       80.24       73.20      2.30 o 
  -8   4   1     1712.27     1848.97     25.72 o 
  -7   4   1      283.09      317.38      5.15 o 
  -6   4   1      157.46      181.27      3.20 o 
  -5   4   1      567.05      472.30      6.41 o 
  -4   4   1     1175.65     1209.33     16.70 o 
  -3   4   1     2068.47     2083.31     25.21 o 
  -2   4   1     1334.17     1327.08     16.75 o 
  -1   4   1     3233.05     3166.40     41.37 o 
   0   4   1       17.15       20.44      1.34 o 
   1   4   1      254.69      250.28      4.20 o 
   2   4   1      457.22      437.69      6.50 o 
   3   4   1      385.67      402.02      5.43 o 
   4   4   1        3.87       10.57      0.43 o 
   5   4   1     1751.03     1964.95     25.34 o 
   6   4   1     2633.97     2928.63     40.89 o 
   7   4   1       40.63       40.56      1.44 o 
   8   4   1       21.73       30.40      2.16 o 
   9   4   1      334.87      370.76      8.02 o 
  10   4   1      517.41      519.93      6.78 o 
  11   4   1      127.91      125.44      2.53 o 
  12   4   1      876.03      898.56     12.59 o 
  13   4   1      123.38      125.30      2.95 o 
  14   4   1       79.84       86.03      1.64 o 
  15   4   1        9.12       10.96      0.78 o 
  16   4   1       21.73       26.40      1.01 o 
  17   4   1       89.38       97.59      1.72 o 
  18   4   1       44.97       49.74      1.26 o 
  19   4   1       31.42       30.42      1.02 o 
  20   4   1      221.70      239.23      3.38 o 
 -20   5   1        6.87        6.02      0.68 o 
 -19   5   1        2.00        4.07      0.77 o 
 -18   5   1      736.48      759.31      8.02 o 
 -17   5   1       37.43       43.05      1.24 o 
 -16   5   1     1176.59     1134.34     10.33 o 
 -15   5   1     2021.97     2017.00     17.85 o 
 -14   5   1       81.70       89.64      1.54 o 
 -13   5   1       81.50       72.93      2.15 o 
 -12   5   1      834.59      860.17     11.86 o 
 -11   5   1      189.37      169.24      3.66 o 
 -10   5   1      289.92      314.78      4.63 o 
  -9   5   1     1313.15     1243.14     15.53 o 
  -8   5   1      625.09      610.15      8.65 o 
  -7   5   1       18.33       15.79      1.11 o 
  -6   5   1      548.03      596.28      8.72 o 
  -5   5   1       61.26       96.60      2.16 o 
  -4   5   1       16.37       26.77      1.64 o 
  -3   5   1      275.15      258.29      5.81 o 
  -2   5   1       12.08        4.28      0.86 o 
  -1   5   1     2109.22     2111.72     36.07 o 
   0   5   1      212.66      253.98      8.23 o 
   1   5   1      957.16      913.84     20.84 o 
   2   5   1      108.14      106.92      2.59 o 
   3   5   1      185.38      186.60      3.47 o 
   4   5   1     1413.36     1356.70     20.32 o 
   5   5   1        3.93        3.26      0.57 o 
   6   5   1      344.96      414.43      6.04 o 
   7   5   1       93.95      115.52      2.26 o 
   8   5   1      537.54      550.91      7.19 o 
   9   5   1       25.06       23.47      1.11 o 
  10   5   1      185.22      195.51      3.53 o 
  11   5   1      121.60      114.55      2.46 o 
  12   5   1     1533.60     1508.01     17.23 o 
  13   5   1      285.07      278.17      3.03 o 
  14   5   1      532.46      541.20      5.22 o 
  15   5   1      132.19      142.23      2.10 o 
  16   5   1       20.18       21.95      0.89 o 
  17   5   1      590.41      619.95      6.50 o 
  18   5   1      391.38      404.46      4.57 o 
  19   5   1      113.14      112.62      2.04 o 
 -19   6   1        3.30        5.57      0.85 o 
 -18   6   1      396.49      425.86      7.43 o 
 -17   6   1      145.68      156.76      2.43 o 
 -16   6   1       16.11       13.20      0.78 o 
 -15   6   1        0.20        1.17      0.67 o 
 -14   6   1        2.15        4.22      0.71 o 
 -13   6   1     3195.39     3101.44     26.74 o 
 -12   6   1      233.56      227.83      2.97 o 
 -11   6   1      413.54      441.30      6.89 o 
 -10   6   1      647.24      647.40      9.28 o 
  -9   6   1      911.08      880.13     10.88 o 
  -8   6   1        1.20        3.89      1.04 o 
  -7   6   1     1092.09     1069.41     12.55 o 
  -6   6   1       19.75       18.28      1.15 o 
  -5   6   1      215.83      217.45      4.58 o 
  -4   6   1     2818.10     2874.89     57.14 o 
  -3   6   1      385.29      345.28      6.23 o 
  -2   6   1      477.38      437.38      8.56 o 
  -1   6   1      241.61      250.76      6.83 o 
   0   6   1     1245.45     1175.38     26.84 o 
   1   6   1        7.13        6.11      1.01 o 
   2   6   1        3.41       14.67      1.19 o 
   3   6   1      181.58      169.97      3.43 o 
   4   6   1       49.41       53.87      1.97 o 
   5   6   1      132.20       93.64      2.05 o 
   6   6   1      195.81      204.40      3.59 o 
   7   6   1       33.43       42.11      1.52 o 
   8   6   1       17.65       16.12      1.12 o 
   9   6   1     1350.93     1305.20     16.90 o 
  10   6   1      657.27      655.03      9.32 o 
  11   6   1      297.16      290.40      3.85 o 
  12   6   1      219.13      212.14      2.94 o 
  13   6   1      174.47      161.43      2.25 o 
  14   6   1        1.49        1.82      0.59 o 
  15   6   1      837.44      827.77      7.72 o 
  16   6   1       30.81       27.96      0.98 o 
  17   6   1      135.76      139.52      2.46 o 
  18   6   1       25.77       24.22      1.18 o 
  19   6   1       33.86       38.95      3.90 o 
 -18   7   1      135.40      143.96      6.69 o 
 -17   7   1      101.31       96.81      2.09 o 
 -16   7   1       99.84       99.63      1.88 o 
 -15   7   1      695.13      679.63      7.55 o 
 -14   7   1       26.33       29.81      1.14 o 
 -13   7   1      455.69      439.78      5.48 o 
 -12   7   1      175.62      171.68      3.04 o 
 -11   7   1        1.39        3.66      1.08 o 
 -10   7   1       37.33       46.51      1.63 o 
  -9   7   1      174.30      179.71      3.53 o 
  -8   7   1       52.02       55.55      2.25 o 
  -7   7   1       16.18       23.00      1.21 o 
  -6   7   1       51.87       56.48      2.09 o 
  -5   7   1       81.51       81.13      2.10 o 
  -4   7   1     1169.31     1220.69     17.68 o 
  -3   7   1      550.54      529.49      9.03 o 
  -2   7   1       30.96       41.24      1.85 o 
  -1   7   1       18.39       16.20      1.22 o 
   0   7   1      247.39      243.38      5.11 o 
   1   7   1       41.13       30.24      1.58 o 
   2   7   1     1252.27     1253.36     18.42 o 
   3   7   1      368.49      352.06      5.54 o 
   4   7   1     1285.45     1397.42     22.72 o 
   5   7   1      175.00      176.09      3.39 o 
   6   7   1      478.67      505.23      8.94 o 
   7   7   1      217.08      195.27      3.99 o 
   8   7   1       24.24       18.90      1.38 o 
   9   7   1        1.54        1.70      0.79 o 
  10   7   1      108.94       96.93      2.13 o 
  11   7   1     3799.74     3769.66     44.16 o 
  12   7   1       44.72       52.84      1.81 o 
  13   7   1     1294.49     1344.27     15.44 o 
  14   7   1      270.33      290.20      3.76 o 
  15   7   1       13.07       10.97      0.82 o 
  16   7   1       62.31       60.62      2.27 o 
  17   7   1       23.73       19.69      1.19 o 
 -17   8   1       64.77       54.50      2.19 o 
 -16   8   1        7.70        7.54      0.68 o 
 -15   8   1      814.75      794.17      9.59 o 
 -14   8   1       47.62       50.15      1.53 o 
 -13   8   1        6.23        6.52      0.77 o 
 -12   8   1      148.88      157.48      2.77 o 
 -11   8   1      126.19      148.17      2.82 o 
 -10   8   1      860.73      862.29     11.30 o 
  -9   8   1      400.89      364.15      5.59 o 
  -8   8   1      513.29      486.26      7.14 o 
  -7   8   1     1632.31     1577.99     16.48 o 
  -6   8   1      461.91      517.21      6.90 o 
  -5   8   1     1548.36     1534.72     20.75 o 
  -4   8   1      392.29      395.25      6.27 o 
  -3   8   1     1296.09     1263.85     19.16 o 
  -2   8   1       72.71       70.06      2.75 o 
  -1   8   1     1137.18     1104.20     16.97 o 
   0   8   1        5.09       11.26      1.27 o 
   1   8   1       48.26       50.44      2.00 o 
   2   8   1      361.88      370.28      7.37 o 
   3   8   1       14.55       14.49      1.11 o 
   4   8   1       10.33       11.76      1.06 o 
   5   8   1      125.08      130.68      3.25 o 
   6   8   1      998.86      978.72     11.78 o 
   7   8   1      570.67      612.70      8.71 o 
   8   8   1      833.63      783.25     14.04 o 
   9   8   1      400.59      439.78      6.96 o 
  10   8   1      489.52      490.92      7.67 o 
  11   8   1       31.96       30.91      1.46 o 
  12   8   1      321.02      310.00      5.20 o 
  13   8   1       48.15       49.79      1.68 o 
  14   8   1      404.17      400.66      5.89 o 
  15   8   1      161.71      186.42      6.47 o 
  16   8   1      113.41      122.69      4.20 o 
 -15   9   1        4.03        4.19      0.67 o 
 -14   9   1       38.28       38.15      1.41 o 
 -13   9   1      769.43      800.97     13.49 o 
 -12   9   1      124.80      135.48      4.15 o 
 -11   9   1      385.48      406.64      6.07 o 
 -10   9   1      100.61      106.44      2.53 o 
  -9   9   1      258.22      284.40      5.15 o 
  -8   9   1      246.31      247.39      4.73 o 
  -7   9   1      473.84      463.17      8.38 o 
  -6   9   1        4.42        4.98      1.07 o 
  -5   9   1     2810.66     2650.45     33.77 o 
  -4   9   1     1004.99      960.43     12.92 o 
  -3   9   1      101.14       96.85      2.91 o 
  -2   9   1      616.19      613.73      9.03 o 
  -1   9   1       16.87       15.41      1.46 o 
   0   9   1      301.04      311.94      5.80 o 
   1   9   1     1427.81     1411.61     19.19 o 
   2   9   1      541.98      549.24      9.43 o 
   3   9   1      321.17      326.98      7.06 o 
   4   9   1      541.40      539.19     10.07 o 
   5   9   1      698.22      689.57     11.07 o 
   6   9   1       42.25       39.23      1.74 o 
   7   9   1     1986.98     1927.22     28.98 o 
   8   9   1        9.13        9.50      1.07 o 
   9   9   1      340.63      294.71      5.00 o 
  10   9   1       33.80       38.83      2.03 o 
  11   9   1      186.36      174.78      4.29 o 
  12   9   1      192.27      198.05      4.74 o 
  13   9   1        4.99        4.96      0.71 o 
  14   9   1      253.81      245.83      3.97 o 
 -13  10   1      361.77      332.37      7.52 o 
 -12  10   1      218.54      234.46      4.07 o 
 -11  10   1      113.97      120.70      3.19 o 
 -10  10   1      278.22      282.63      5.44 o 
  -9  10   1        0.18        0.43      0.85 o 
  -8  10   1      439.24      459.95      8.52 o 
  -7  10   1      277.45      274.93      6.83 o 
  -6  10   1       11.55       12.62      1.42 o 
  -5  10   1      198.11      193.70      4.09 o 
  -4  10   1      379.18      410.97      8.11 o 
  -3  10   1      220.19      223.63      5.27 o 
  -2  10   1       92.97       84.89      3.13 o 
  -1  10   1     1184.00     1196.82     19.24 o 
   0  10   1        1.86        6.52      1.27 o 
   1  10   1       88.33       93.11      4.13 o 
   2  10   1      215.10      214.92      6.57 o 
   3  10   1      637.31      623.14     12.37 o 
   4  10   1      388.80      420.64     10.22 o 
   5  10   1      494.19      451.85     10.55 o 
   6  10   1      183.53      178.97      4.53 o 
   7  10   1      301.84      317.55      7.42 o 
   8  10   1        0.16        0.97      1.22 o 
   9  10   1      358.66      370.80     10.88 o 
  10  10   1      322.67      346.33      8.79 o 
  11  10   1       23.58       31.90      1.50 o 
  12  10   1      229.46      222.79      8.44 o 
  -9  11   1        0.13        0.46      0.94 o 
  -8  11   1      113.72      116.43      3.53 o 
  -7  11   1       44.15       44.33      2.71 o 
  -6  11   1       30.85       32.46      4.54 o 
  -5  11   1       61.36       62.32      5.84 o 
  -4  11   1        1.58        3.89      1.95 o 
  -3  11   1        1.14        3.44      2.25 o 
  -2  11   1      493.00      497.10     13.13 o 
  -1  11   1      149.94      145.66      5.62 o 
   0  11   1      184.95      184.61      7.81 o 
   1  11   1      135.37      129.54      6.43 o 
   2  11   1      141.70      143.54      6.89 o 
   3  11   1        4.55        5.52      1.84 o 
   4  11   1       76.29       87.00      7.14 o 
   5  11   1        4.66        9.74      3.25 o 
   6  11   1       16.40       15.33      2.03 o 
   7  11   1       50.19       42.85      3.90 o 
   8  11   1       93.89       85.05      5.19 o 
  -3  12   1        0.84        3.25      1.95 o 
  -2  12   1       98.96       85.06      5.84 o 
  -1  12   1      242.58      235.79     11.69 o 
   0  12   1        1.41        3.89      1.95 o 
 -23   0   2      128.52      152.60      7.79 o 
 -22   0   2      146.42      133.50      4.78 o 
 -21   0   2       61.79       57.05      2.11 o 
 -20   0   2        1.25        1.69      0.82 o 
 -19   0   2      582.93      587.49      8.35 o 
 -18   0   2     2066.54     2026.80     25.62 o 
 -17   0   2     1883.80     1857.00     27.37 o 
 -16   0   2       96.21      103.88      5.51 o 
 -15   0   2      271.16      270.08      9.87 o 
 -14   0   2       22.12       19.56      2.02 o 
 -13   0   2      150.52      180.63      5.33 o 
 -12   0   2      414.40      412.45     11.35 o 
 -11   0   2     1974.32     2217.75     48.40 o 
 -10   0   2        1.32        4.21      0.83 o 
  -9   0   2      745.89      769.69     12.63 o 
  -8   0   2     2493.68     2327.01     39.17 o 
  -7   0   2     2072.12     1942.41     35.97 o 
  -6   0   2      411.59      383.20     10.90 o 
  -5   0   2      765.99      744.36     15.47 o 
  -4   0   2    15051.38    15196.26    226.85 o 
  -3   0   2       46.49       50.97      1.32 o 
  -2   0   2      176.24      179.72      2.99 o 
  -1   0   2       37.23       34.98      1.04 o 
   0   0   2     8097.03     8135.94    121.43 o 
   1   0   2     6994.87     6842.19     90.33 o 
   2   0   2    81369.52    84076.36   1241.36 o 
   3   0   2    22225.33    22931.99    344.42 o 
   4   0   2    45497.52    48674.58    872.39 o 
   5   0   2    24072.37    25066.51    486.97 o 
   6   0   2     3496.30     3868.14     68.51 o 
   7   0   2     6463.64     7046.79    123.95 o 
   8   0   2      642.77      604.33     12.09 o 
   9   0   2      387.36      380.14     22.08 o 
  10   0   2       43.77       44.18      5.06 o 
  11   0   2      309.42      327.20      8.11 o 
  12   0   2      213.30      178.66      6.45 o 
  13   0   2     1560.67     1574.27     43.05 o 
  14   0   2       19.42       14.63      2.10 o 
  15   0   2      151.81      122.51      3.01 o 
  16   0   2      255.10      208.07      5.70 o 
  17   0   2      116.59      128.72      2.90 o 
  18   0   2        1.69        0.52      0.94 o 
  19   0   2     1254.86     1263.93     22.62 o 
  20   0   2      872.12      776.19     14.42 o 
 -22   1   2        2.66        1.57      0.57 o 
 -21   1   2        0.08       -0.14      0.61 o 
 -20   1   2        5.69        5.74      0.79 o 
 -19   1   2       26.34       28.12      1.05 o 
 -18   1   2       16.09       15.63      0.92 o 
 -17   1   2      228.07      228.18      3.27 o 
 -16   1   2      147.20      142.56      4.78 o 
 -15   1   2      431.34      408.06      9.57 o 
 -14   1   2       12.21       23.36      1.94 o 
 -13   1   2       65.56       70.35      2.10 o 
 -12   1   2     2222.64     2271.46     31.87 o 
 -11   1   2     1610.42     1709.91     27.03 o 
 -10   1   2      713.20      737.69     10.15 o 
  -9   1   2      297.90      269.90      4.33 o 
  -8   1   2      274.57      313.93      4.47 o 
  -7   1   2      379.11      392.30      5.67 o 
  -6   1   2     3089.16     2980.83     35.67 o 
  -5   1   2        2.72        6.72      0.41 o 
  -4   1   2    12964.05    13056.73    146.75 o 
  -3   1   2     2837.63     2790.31     28.05 o 
  -2   1   2    23160.88    23328.02    235.62 o 
  -1   1   2      561.49      569.99      6.05 o 
   0   1   2        2.48        6.00      0.30 o 
   1   1   2     2517.07     2581.75     25.34 o 
   2   1   2     2784.66     2874.28     26.07 o 
   3   1   2      423.44      438.92      4.72 o 
   4   1   2     1792.86     1971.57     26.81 o 
   5   1   2      135.36      137.61      3.40 o 
   6   1   2       37.32       42.97      1.28 o 
   7   1   2    10462.85    10837.47    151.28 o 
   8   1   2      144.16      121.13      2.94 o 
   9   1   2       21.09       29.66      1.43 o 
  10   1   2      743.61      729.11     11.82 o 
  11   1   2      568.80      513.95     10.59 o 
  12   1   2       78.41       63.95      2.03 o 
  13   1   2      137.19      135.58      3.20 o 
  14   1   2       54.88       48.43      2.20 o 
  15   1   2        0.14        1.91      0.66 o 
  16   1   2      279.92      317.75      3.82 o 
  17   1   2     1661.79     1594.28     14.91 o 
  18   1   2        2.38        2.26      0.69 o 
  19   1   2       40.20       52.88      1.41 o 
  20   1   2      172.89      166.72      2.77 o 
  21   1   2       84.68      107.26      4.34 o 
 -22   2   2       79.89       78.22      1.75 o 
 -21   2   2        6.55        7.24      0.72 o 
 -20   2   2      179.67      181.75      2.74 o 
 -19   2   2     1296.73     1286.00     12.72 o 
 -18   2   2        7.30        9.11      0.83 o 
 -17   2   2      798.56      799.46      7.80 o 
 -16   2   2     1197.29     1151.66     13.05 o 
 -15   2   2      120.50      121.11      3.88 o 
 -14   2   2      293.16      287.12      5.33 o 
 -13   2   2      262.19      267.37      4.09 o 
 -12   2   2      494.63      475.79      6.51 o 
 -11   2   2      983.62     1025.68     14.14 o 
 -10   2   2     1554.10     1556.55     20.41 o 
  -9   2   2      467.04      530.65      8.12 o 
  -8   2   2     1815.88     1802.84     23.24 o 
  -7   2   2     3244.51     3378.44     42.83 o 
  -6   2   2      155.06      146.16      2.43 o 
  -5   2   2     2000.09     2040.55     22.02 o 
  -4   2   2    12178.83    12526.66    133.92 o 
  -3   2   2     4805.10     4819.71     55.25 o 
  -2   2   2    12661.27    12132.88    129.57 o 
  -1   2   2     8728.70     8407.24     93.99 o 
   0   2   2    10256.15    10079.27    116.07 o 
   1   2   2      194.00      181.59      2.44 o 
   2   2   2       14.28        9.10      0.46 o 
   3   2   2        0.16        3.09      0.54 o 
   4   2   2      175.52      169.38      3.16 o 
   5   2   2      440.47      449.35      6.86 o 
   6   2   2      939.90      998.04     14.29 o 
   7   2   2      402.11      412.36      7.90 o 
   8   2   2      407.63      448.23      7.87 o 
   9   2   2      928.07      913.67     12.81 o 
  10   2   2      250.30      259.91      4.56 o 
  11   2   2      173.01      162.90      3.40 o 
  12   2   2     1503.59     1448.29     19.10 o 
  13   2   2      658.31      705.76      9.84 o 
  14   2   2        0.56        3.37      0.80 o 
  15   2   2        3.44       11.52      0.77 o 
  16   2   2       84.29       78.80      1.62 o 
  17   2   2       11.83       11.73      0.80 o 
  18   2   2      281.10      275.22      4.23 o 
  19   2   2      201.92      207.75      3.73 o 
  20   2   2        2.45        3.87      0.55 o 
 -22   3   2     1109.97     1116.70     14.47 o 
 -21   3   2       72.49       69.48      1.69 o 
 -20   3   2      202.10      185.59      2.75 o 
 -19   3   2       10.27        9.32      0.78 o 
 -18   3   2       62.37       62.37      1.57 o 
 -17   3   2      584.18      560.80      6.31 o 
 -16   3   2       29.65       25.91      1.07 o 
 -15   3   2     1037.61      979.14     18.09 o 
 -14   3   2     1269.98     1241.48     18.55 o 
 -13   3   2      254.20      228.25      3.69 o 
 -12   3   2       67.81       67.99      1.78 o 
 -11   3   2      742.34      708.33      9.45 o 
 -10   3   2     2908.17     2966.57     40.54 o 
  -9   3   2       18.66        7.68      0.84 o 
  -8   3   2       49.74       65.47      1.96 o 
  -7   3   2      467.55      579.41      8.22 o 
  -6   3   2     3711.11     3754.40     44.47 o 
  -5   3   2     1118.93     1227.79     13.90 o 
  -4   3   2     1949.52     1872.31     20.24 o 
  -3   3   2      688.31      609.10      6.60 o 
  -2   3   2     1293.59     1189.23     12.49 o 
  -1   3   2     3155.89     3045.54     31.33 o 
   0   3   2     1804.17     1984.70     21.34 o 
   1   3   2     3549.04     3449.05     37.41 o 
   2   3   2        6.14       22.07      2.60 o 
   3   3   2      701.39      634.32      9.10 o 
   4   3   2     2148.45     2063.30     25.86 o 
   5   3   2      616.65      623.75     10.00 o 
   6   3   2       17.96       14.34      0.98 o 
   7   3   2     3252.57     3251.38     47.49 o 
   8   3   2      924.33      884.81     13.48 o 
   9   3   2        0.46        1.23      0.70 o 
  10   3   2     2750.46     2716.43     33.86 o 
  11   3   2      183.55      177.72      4.38 o 
  12   3   2      299.16      310.65      5.93 o 
  13   3   2     1148.67     1123.66     14.51 o 
  14   3   2      878.87      854.12      8.39 o 
  15   3   2      732.36      722.61      7.04 o 
  16   3   2      377.68      409.58      4.47 o 
  17   3   2       85.83      101.05      1.80 o 
  18   3   2        0.63        1.69      0.53 o 
  19   3   2       28.62       31.10      1.09 o 
  20   3   2      206.79      203.95      3.16 o 
 -21   4   2      165.37      164.01      2.55 o 
 -20   4   2     1738.02     1755.41     19.68 o 
 -19   4   2       11.55       11.96      0.79 o 
 -18   4   2      917.05      952.35      9.59 o 
 -17   4   2     1491.80     1479.14     15.03 o 
 -16   4   2       48.54       48.39      1.36 o 
 -15   4   2     1559.95     1496.13     13.37 o 
 -14   4   2     1633.30     1565.52     20.00 o 
 -13   4   2      220.29      248.27      5.90 o 
 -12   4   2       50.09       54.24      1.77 o 
 -11   4   2     2126.17     1999.61     22.06 o 
 -10   4   2     1706.39     1748.85     26.20 o 
  -9   4   2      875.11      909.73     13.88 o 
  -8   4   2     1801.10     1851.00     27.97 o 
  -7   4   2     1505.95     1570.30     22.61 o 
  -6   4   2      824.25      922.28     12.88 o 
  -5   4   2      853.36      813.74     10.95 o 
  -4   4   2     2332.15     2686.19     31.11 o 
  -3   4   2      536.58      520.79      7.18 o 
  -2   4   2        9.93        4.83      0.44 o 
  -1   4   2     1025.59      997.92     12.93 o 
   0   4   2     4100.91     4226.38     54.15 o 
   1   4   2        5.52        8.32      0.59 o 
   2   4   2       24.66       51.51      1.03 o 
   3   4   2     3674.21     3629.84     48.10 o 
   4   4   2      529.30      578.63      8.99 o 
   5   4   2      269.70      259.04      4.91 o 
   6   4   2      728.91      699.40     11.36 o 
   7   4   2      120.44      166.39      3.92 o 
   8   4   2      161.68      163.91      3.12 o 
   9   4   2      381.80      326.42      4.78 o 
  10   4   2       80.26       85.56      2.17 o 
  11   4   2      648.83      672.95      9.50 o 
  12   4   2     2597.15     2528.13     34.88 o 
  13   4   2     1952.17     1878.01     15.83 o 
  14   4   2       18.80       20.88      0.96 o 
  15   4   2     1374.55     1400.06     13.25 o 
  16   4   2      192.89      210.04      2.62 o 
  17   4   2      659.17      660.78      6.97 o 
  18   4   2      544.45      566.49      7.36 o 
  19   4   2        7.48       12.34      0.88 o 
  20   4   2        0.10       -0.32      0.92 o 
 -21   5   2       10.54       10.06      1.34 o 
 -20   5   2      593.64      621.44     12.09 o 
 -19   5   2      148.05      164.59      2.56 o 
 -18   5   2       12.15       11.57      0.79 o 
 -17   5   2       38.46       38.16      1.18 o 
 -16   5   2      215.99      225.27      3.11 o 
 -15   5   2      497.17      475.64      5.11 o 
 -14   5   2      246.57      237.21      2.86 o 
 -13   5   2     1832.05     1844.07     23.52 o 
 -12   5   2     3556.71     3502.81     58.30 o 
 -11   5   2      205.26      222.07      3.82 o 
 -10   5   2       46.33       47.34      1.52 o 
  -9   5   2       52.74       52.49      2.92 o 
  -8   5   2      140.37      125.51      2.77 o 
  -7   5   2      320.59      310.72      5.67 o 
  -6   5   2      398.32      389.55      6.24 o 
  -5   5   2      321.32      349.17      5.22 o 
  -4   5   2      135.12      152.04      3.46 o 
  -3   5   2      926.50      982.27     14.29 o 
  -2   5   2       21.33       22.26      1.02 o 
  -1   5   2      876.21      998.31     17.36 o 
   0   5   2       30.65       32.75      1.60 o 
   1   5   2       18.67       39.38      1.67 o 
   2   5   2      699.62      745.83     11.36 o 
   3   5   2     5042.14     5577.79     79.29 o 
   4   5   2       17.35       44.50      1.35 o 
   5   5   2      310.48      273.04      4.80 o 
   6   5   2     1085.32     1233.18     19.03 o 
   7   5   2       66.66       74.42      1.86 o 
   8   5   2     1876.72     1928.16     23.44 o 
   9   5   2      321.68      317.04      6.04 o 
  10   5   2      420.12      419.92      6.45 o 
  11   5   2     1988.08     1981.77     32.59 o 
  12   5   2       33.57       38.39      1.13 o 
  13   5   2      667.63      673.43      6.31 o 
  14   5   2       79.46       88.66      1.57 o 
  15   5   2       11.59       18.67      0.90 o 
  16   5   2       12.32       13.47      0.79 o 
  17   5   2      161.99      177.75      2.53 o 
  18   5   2       51.15       56.88      1.26 o 
  19   5   2      402.35      349.08      6.07 o 
 -20   6   2       91.03       86.27      2.63 o 
 -19   6   2       84.54       85.31      1.90 o 
 -18   6   2       13.95        9.11      0.69 o 
 -17   6   2       16.55       10.67      0.74 o 
 -16   6   2        1.67        2.60      0.63 o 
 -15   6   2      481.45      487.19      5.26 o 
 -14   6   2       49.21       46.80      1.34 o 
 -13   6   2      457.01      487.14      5.02 o 
 -12   6   2       14.84       20.38      0.99 o 
 -11   6   2      390.49      411.91      6.49 o 
 -10   6   2       91.82       89.10      2.38 o 
  -9   6   2      128.84      142.29      2.95 o 
  -8   6   2     1200.19     1216.24     18.91 o 
  -7   6   2      118.69      105.85      2.53 o 
  -6   6   2      354.09      355.62      5.78 o 
  -5   6   2      201.43      213.35      3.97 o 
  -4   6   2      344.24      307.96      5.69 o 
  -3   6   2        1.73       11.83      1.23 o 
  -2   6   2       32.75       28.76      1.44 o 
  -1   6   2      331.87      355.22      7.28 o 
   0   6   2        0.63        4.35      0.78 o 
   1   6   2      433.94      483.25     11.82 o 
   2   6   2       17.72       15.69      0.98 o 
   3   6   2      166.73      182.66      3.51 o 
   4   6   2      577.02      630.90      9.61 o 
   5   6   2      931.65      994.85     13.49 o 
   6   6   2        3.43        2.44      0.71 o 
   7   6   2       19.04       18.56      1.16 o 
   8   6   2      101.50      112.86      3.06 o 
   9   6   2        0.84        3.30      1.38 o 
  10   6   2      107.98       99.69      1.94 o 
  11   6   2        9.65       11.79      0.81 o 
  12   6   2      847.10      822.38      7.90 o 
  13   6   2     1332.05     1309.43     12.58 o 
  14   6   2      597.08      609.06      6.38 o 
  15   6   2      194.17      194.91      2.66 o 
  16   6   2       60.23       61.56      1.62 o 
  17   6   2        0.40        2.66      1.12 o 
  18   6   2      466.49      480.12     10.47 o 
 -18   7   2      110.24      100.47      1.90 o 
 -17   7   2      277.70      284.81      4.56 o 
 -16   7   2      126.22      122.18      2.04 o 
 -15   7   2       15.18       10.73      0.78 o 
 -14   7   2      326.73      304.34      4.13 o 
 -13   7   2      283.11      289.59      3.99 o 
 -12   7   2      362.46      353.80      4.99 o 
 -11   7   2      153.09      165.15      2.76 o 
 -10   7   2      109.17      105.39      2.21 o 
  -9   7   2     1574.19     1569.60     21.22 o 
  -8   7   2     1062.14     1044.74     14.14 o 
  -7   7   2      597.46      601.57      8.63 o 
  -6   7   2     1187.55     1142.88     15.86 o 
  -5   7   2     3078.70     3124.48     41.42 o 
  -4   7   2       11.51       13.00      1.14 o 
  -3   7   2     3109.89     3122.84     53.03 o 
  -2   7   2      683.69      696.22     11.05 o 
  -1   7   2      254.88      237.08      5.81 o 
   0   7   2      322.33      319.18      6.39 o 
   1   7   2       11.25       11.79      1.09 o 
   2   7   2       69.59       65.35      2.03 o 
   3   7   2      394.08      396.23      7.67 o 
   4   7   2      356.14      341.53      6.25 o 
   5   7   2      203.97      209.86      4.21 o 
   6   7   2      183.50      159.08      3.25 o 
   7   7   2      265.40      272.14      4.88 o 
   8   7   2       79.37       89.35      2.04 o 
   9   7   2       88.54       88.82      2.16 o 
  10   7   2       59.52       57.00      1.78 o 
  11   7   2        1.25        2.65      0.71 o 
  12   7   2        0.97        3.15      0.62 o 
  13   7   2       35.01       36.37      1.09 o 
  14   7   2      298.91      296.56      4.78 o 
  15   7   2       18.27       16.82      0.86 o 
  16   7   2      118.25      121.08      3.10 o 
  17   7   2      249.64      263.18      6.12 o 
 -17   8   2       93.16       80.85      1.65 o 
 -16   8   2        5.19        6.85      0.64 o 
 -15   8   2      799.58      812.23      9.82 o 
 -14   8   2      145.32      155.30      2.66 o 
 -13   8   2      616.64      600.37      7.26 o 
 -12   8   2      101.09      105.18      2.29 o 
 -11   8   2       58.90       63.36      1.80 o 
 -10   8   2      331.76      328.34      5.13 o 
  -9   8   2       32.36       27.03      1.30 o 
  -8   8   2       84.24      100.09      2.25 o 
  -7   8   2     1108.06     1047.96     11.40 o 
  -6   8   2      305.85      316.88      4.26 o 
  -5   8   2     1824.42     1790.06     27.34 o 
  -4   8   2      746.31      770.46     13.26 o 
  -3   8   2       14.48       15.56      1.51 o 
  -2   8   2      516.28      516.70      8.91 o 
  -1   8   2     1538.22     1460.25     21.94 o 
   0   8   2      550.57      544.21      9.01 o 
   1   8   2        0.40        1.53      1.33 o 
   2   8   2     1984.61     1966.49     27.14 o 
   3   8   2      125.20      116.66      3.31 o 
   4   8   2      483.35      468.48     10.85 o 
   5   8   2      652.71      569.16      7.42 o 
   6   8   2      265.76      261.33      4.45 o 
   7   8   2      882.94      845.84     11.93 o 
   8   8   2      262.64      245.02      4.05 o 
   9   8   2       20.44       27.38      1.30 o 
  10   8   2     2532.54     2539.90     29.70 o 
  11   8   2       21.00       18.55      1.08 o 
  12   8   2      294.35      291.83      4.03 o 
  13   8   2      165.62      159.85      2.97 o 
  14   8   2       23.91       17.11      0.84 o 
  15   8   2      170.96      181.90      4.61 o 
 -15   9   2      227.72      235.79      4.01 o 
 -14   9   2        0.19        0.95      0.59 o 
 -13   9   2       41.54       49.43      1.65 o 
 -12   9   2        3.15        1.46      0.84 o 
 -11   9   2       45.12       57.16      1.63 o 
 -10   9   2        0.82        1.82      0.95 o 
  -9   9   2        0.41        1.15      0.76 o 
  -8   9   2      257.71      237.92      4.54 o 
  -7   9   2      111.45       99.59      2.64 o 
  -6   9   2       70.46       56.31      1.95 o 
  -5   9   2      570.28      600.65      8.17 o 
  -4   9   2       19.87       12.82      2.36 o 
  -3   9   2      249.50      269.70      4.88 o 
  -2   9   2      449.74      410.62      7.49 o 
  -1   9   2       26.84       30.88      1.95 o 
   0   9   2     1650.48     1639.54     23.36 o 
   1   9   2        5.57        8.04      1.29 o 
   2   9   2       43.06       44.25      2.30 o 
   3   9   2      312.98      288.23      6.22 o 
   4   9   2       21.35       20.74      1.74 o 
   5   9   2      113.03      114.34      3.10 o 
   6   9   2        2.88        1.55      0.91 o 
   7   9   2      383.70      359.25      5.66 o 
   8   9   2      552.20      561.41      8.54 o 
   9   9   2     1078.53     1021.48     15.30 o 
  10   9   2      229.67      225.99      5.07 o 
  11   9   2       29.97       32.42      1.67 o 
  12   9   2       80.35       92.44      2.04 o 
  13   9   2      230.43      216.90      3.64 o 
 -13  10   2       26.61       29.18      2.29 o 
 -12  10   2      121.79      129.14      2.56 o 
 -11  10   2      374.73      392.21      6.33 o 
 -10  10   2       48.20       66.17      3.51 o 
  -9  10   2        3.33        3.13      1.01 o 
  -8  10   2      748.71      757.53     11.89 o 
  -7  10   2       49.24       51.35      2.05 o 
  -6  10   2        2.02        3.35      0.94 o 
  -5  10   2       13.80       23.57      1.47 o 
  -4  10   2       65.61       48.66      1.95 o 
  -3  10   2       32.79       29.46      1.84 o 
  -2  10   2        3.52        0.72      1.00 o 
  -1  10   2      171.70      185.14      4.69 o 
   0  10   2      140.23      126.87      4.13 o 
   1  10   2      281.39      291.18      6.78 o 
   2  10   2      278.63      272.28      6.43 o 
   3  10   2      230.07      234.92      6.72 o 
   4  10   2      741.06      743.80     13.43 o 
   5  10   2       23.88       25.13      1.64 o 
   6  10   2      138.92      150.22      4.94 o 
   7  10   2        7.72        9.00      1.22 o 
   8  10   2        7.43        5.55      0.89 o 
   9  10   2       27.65       42.08      1.67 o 
  10  10   2       62.37       69.82      2.44 o 
  11  10   2      284.19      306.44      9.39 o 
  -9  11   2      259.49      235.60      5.78 o 
  -8  11   2       40.48       50.93      2.25 o 
  -7  11   2      290.57      298.73      8.74 o 
  -6  11   2       52.07       70.11      5.84 o 
  -5  11   2        7.38        2.92      1.84 o 
  -4  11   2        0.48        1.95      1.38 o 
  -3  11   2      185.56      171.71     14.61 o 
  -2  11   2      104.59      112.44      4.87 o 
  -1  11   2      123.57      128.42      4.99 o 
   0  11   2     1358.33     1453.90     70.32 o 
   1  11   2      184.62      206.53      8.27 o 
   2  11   2       15.91       15.82      4.22 o 
   3  11   2       32.61       25.97      3.89 o 
   6  11   2       90.27       87.65      5.19 o 
   7  11   2       66.59       68.17      4.54 o 
 -23   1   3        5.91        7.79      1.95 o 
 -22   1   3       15.12       22.18      1.18 o 
 -21   1   3      184.87      186.49      3.00 o 
 -20   1   3        1.40        3.66      0.64 o 
 -19   1   3        3.50        5.03      0.77 o 
 -18   1   3      830.70      797.99      8.85 o 
 -17   1   3      552.07      547.02      6.05 o 
 -16   1   3      484.40      458.83     10.46 o 
 -15   1   3       17.25       20.55      2.09 o 
 -14   1   3      154.77      158.49      3.82 o 
 -13   1   3      757.29      721.55      9.27 o 
 -12   1   3      164.23      156.20      2.86 o 
 -11   1   3     1249.79     1340.00     18.59 o 
 -10   1   3      296.96      318.87      4.43 o 
  -9   1   3      143.28      104.27      2.17 o 
  -8   1   3      544.31      640.68      8.32 o 
  -7   1   3      416.01      558.96      7.34 o 
  -6   1   3     3363.67     3657.97     49.38 o 
  -5   1   3        3.45        5.03      0.50 o 
  -4   1   3     8302.47     8132.24     95.36 o 
  -3   1   3     3872.46     3533.27     38.82 o 
  -2   1   3      127.87      125.35      1.60 o 
  -1   1   3       12.86        4.12      0.33 o 
   0   1   3      527.10      608.49      6.68 o 
   1   1   3      438.61      406.82      4.72 o 
   2   1   3     3232.14     3231.58     37.93 o 
   3   1   3      402.66      436.45      5.49 o 
   4   1   3     1168.47     1160.12     13.57 o 
   5   1   3       83.71       83.66      1.83 o 
   6   1   3     5164.48     5271.95     71.87 o 
   7   1   3     6740.74     6969.51     80.21 o 
   8   1   3     2814.53     2825.87     38.00 o 
   9   1   3     2491.78     2467.11     43.75 o 
  10   1   3      116.33      112.97      3.48 o 
  11   1   3        5.66       14.89      1.34 o 
  12   1   3       68.29       65.69      2.41 o 
  13   1   3      722.96      715.52     10.55 o 
  14   1   3        2.61        3.26      0.69 o 
  15   1   3       53.66       61.37      1.49 o 
  16   1   3       10.75       23.72      1.08 o 
  17   1   3     1336.95     1232.48     13.51 o 
  18   1   3        9.65       10.20      0.76 o 
  19   1   3      448.68      431.40      5.84 o 
  20   1   3      407.97      413.30     15.60 o 
 -22   2   3        6.94        8.18      0.71 o 
 -21   2   3       42.22       40.63      1.29 o 
 -20   2   3      322.21      328.57      4.66 o 
 -19   2   3     1090.28     1085.94     10.94 o 
 -18   2   3     3515.79     3497.71     31.63 o 
 -17   2   3      216.22      214.09      3.08 o 
 -16   2   3     1166.22     1119.57     11.66 o 
 -15   2   3        5.64        5.02      1.17 o 
 -14   2   3     1088.70     1008.89     16.50 o 
 -13   2   3      231.02      213.41      3.48 o 
 -12   2   3       46.24       51.87      1.80 o 
 -11   2   3       71.83      123.28      2.61 o 
 -10   2   3        6.71       10.06      0.88 o 
  -9   2   3      647.28      606.65      9.05 o 
  -8   2   3      264.37      267.89      4.90 o 
  -7   2   3     1436.85     1558.43     22.87 o 
  -6   2   3     1172.27     1137.39     16.59 o 
  -5   2   3     7251.70     7205.31    117.25 o 
  -4   2   3        4.75        9.96      0.89 o 
  -3   2   3      106.57      139.73      2.22 o 
  -2   2   3       19.10       13.36      0.71 o 
  -1   2   3     7408.28     7294.31     80.97 o 
   0   2   3     2201.49     2182.35     24.01 o 
   1   2   3      227.69      156.35      2.53 o 
   2   2   3      861.39      819.49     11.56 o 
   3   2   3       42.97       59.21      2.65 o 
   4   2   3     2993.92     2965.96     35.89 o 
   5   2   3     2321.35     2213.19     28.64 o 
   6   2   3      237.98      208.93      3.95 o 
   7   2   3      190.48      156.50      3.12 o 
   8   2   3      349.07      355.44      6.02 o 
   9   2   3      165.49      127.50      2.84 o 
  10   2   3       45.06       40.19      1.46 o 
  11   2   3     1793.40     1766.02     21.79 o 
  12   2   3      650.25      639.42      9.69 o 
  13   2   3      228.55      197.80      3.28 o 
  14   2   3       43.99       49.30      1.37 o 
  15   2   3      538.85      561.36      5.72 o 
  16   2   3        1.63        1.29      0.63 o 
  17   2   3      136.87      152.05      2.40 o 
  18   2   3      869.45      886.26      9.96 o 
  19   2   3      195.08      201.05      3.50 o 
  20   2   3       73.00       82.97      2.62 o 
 -22   3   3       55.34       53.27      1.25 o 
 -21   3   3     1421.04     1435.74     19.71 o 
 -20   3   3        1.77        1.65      0.57 o 
 -19   3   3      217.89      220.95      3.09 o 
 -18   3   3       67.01       71.19      1.80 o 
 -17   3   3       11.30       12.26      1.21 o 
 -16   3   3      239.63      229.33      3.83 o 
 -15   3   3     1241.77     1169.02     17.67 o 
 -14   3   3     1518.56     1470.23     21.64 o 
 -13   3   3      284.36      268.53      4.70 o 
 -12   3   3       49.44       42.75      1.56 o 
 -11   3   3        4.64        5.43      0.82 o 
 -10   3   3      261.86      232.96      4.62 o 
  -9   3   3     2096.05     2192.33     34.95 o 
  -8   3   3       12.82       14.25      1.07 o 
  -7   3   3        6.73        5.89      1.45 o 
  -6   3   3     8650.79     9226.73    125.78 o 
  -5   3   3      100.91      110.98      2.39 o 
  -4   3   3     9923.50    10105.73    125.07 o 
  -3   3   3      732.22      686.07      8.29 o 
  -2   3   3       11.78       18.34      0.61 o 
  -1   3   3       75.03       94.33      1.44 o 
   0   3   3     1289.20     1244.20     14.72 o 
   1   3   3      440.05      451.78      5.67 o 
   2   3   3      324.24      316.76      4.34 o 
   3   3   3       44.33       77.52      1.80 o 
   4   3   3     1377.91     1324.69     18.47 o 
   5   3   3      515.33      567.68      9.13 o 
   6   3   3      209.18      245.46      4.13 o 
   7   3   3      186.75      185.04      3.85 o 
   8   3   3      715.94      717.67      9.51 o 
   9   3   3      590.39      589.04      9.16 o 
  10   3   3     1051.80     1028.31     15.26 o 
  11   3   3      141.03      127.78      3.59 o 
  12   3   3      486.48      491.37      7.76 o 
  13   3   3       14.24       15.62      1.43 o 
  14   3   3       87.90       67.20      1.90 o 
  15   3   3      185.68      194.29      2.73 o 
  16   3   3       67.20       67.38      1.39 o 
  17   3   3       12.47       17.28      0.85 o 
  18   3   3      138.23      133.04      2.31 o 
  19   3   3      255.07      247.36      3.92 o 
 -22   4   3       22.27       26.62      2.60 o 
 -21   4   3       80.54       79.36      1.47 o 
 -20   4   3       13.98       13.45      0.81 o 
 -19   4   3      116.29      126.15      2.04 o 
 -18   4   3       20.60       13.93      0.93 o 
 -17   4   3      461.26      448.66      5.93 o 
 -16   4   3        6.71        6.25      0.79 o 
 -15   4   3      174.63      181.68      2.45 o 
 -14   4   3       54.41       52.62      2.23 o 
 -13   4   3      528.78      535.81      9.02 o 
 -12   4   3       38.22       45.69      1.89 o 
 -11   4   3      102.71       97.00      2.35 o 
 -10   4   3       30.91       32.79      1.30 o 
  -9   4   3       83.15      121.70      2.70 o 
  -8   4   3       39.24       40.38      1.51 o 
  -7   4   3     1431.85     1491.17     22.59 o 
  -6   4   3      273.70      289.10      4.90 o 
  -5   4   3     1832.22     1971.60     26.40 o 
  -4   4   3     7621.90     7813.55    107.10 o 
  -3   4   3      152.83      152.31      2.66 o 
  -2   4   3      237.18      195.12      2.90 o 
  -1   4   3      312.01      312.39      4.74 o 
   0   4   3     1163.17     1197.12     15.72 o 
   1   4   3       10.87       10.20      0.87 o 
   2   4   3     1280.98     1429.55     19.41 o 
   3   4   3      128.03      144.47      2.78 o 
   4   4   3        8.24       11.21      0.92 o 
   5   4   3      152.04      142.92      3.75 o 
   6   4   3     1484.68     1524.29     20.66 o 
   7   4   3      529.67      590.50      7.90 o 
   8   4   3      867.28      911.44     10.68 o 
   9   4   3      331.67      325.02      6.85 o 
  10   4   3      301.20      349.68      7.95 o 
  11   4   3     1297.81     1346.91     19.62 o 
  12   4   3      175.92      180.31      2.63 o 
  13   4   3      630.57      618.43      6.71 o 
  14   4   3       87.97       80.01      1.81 o 
  15   4   3       80.89       78.64      1.62 o 
  16   4   3       81.80       76.49      1.62 o 
  17   4   3      121.94      113.69      1.93 o 
  18   4   3       18.58       16.76      0.79 o 
  19   4   3      109.92      105.33      2.57 o 
 -21   5   3        0.77        0.00      1.53 o 
 -20   5   3      466.75      489.79      7.01 o 
 -19   5   3      113.17      122.13      2.29 o 
 -18   5   3        2.08        2.23      0.62 o 
 -17   5   3       15.43       16.70      1.07 o 
 -16   5   3      889.63      850.52      8.99 o 
 -15   5   3      131.26      117.03      2.05 o 
 -14   5   3      804.26      787.51      7.57 o 
 -13   5   3     3670.10     3671.31     46.87 o 
 -12   5   3       43.73       53.57      2.09 o 
 -11   5   3      168.71      144.33      3.27 o 
 -10   5   3      104.31      107.46      2.34 o 
  -9   5   3       59.63       53.64      2.25 o 
  -8   5   3        6.57       10.73      1.66 o 
  -7   5   3     1363.35     1210.56     17.78 o 
  -6   5   3     1585.99     1435.69     22.70 o 
  -5   5   3      257.42      260.29      4.62 o 
  -4   5   3     2716.34     2773.00     38.85 o 
  -3   5   3       77.23       67.96      1.61 o 
  -2   5   3      444.23      451.67      7.34 o 
  -1   5   3      115.66       97.66      2.33 o 
   0   5   3       17.80       52.83      1.55 o 
   1   5   3      202.47      213.92      4.16 o 
   2   5   3       64.79       85.25      2.41 o 
   3   5   3      118.10      124.35      3.08 o 
   4   5   3     2279.54     2335.91     31.46 o 
   5   5   3      106.10       96.61      2.13 o 
   6   5   3     1285.03     1240.27     15.41 o 
   7   5   3      400.96      353.52      5.06 o 
   8   5   3      587.54      580.86      8.31 o 
   9   5   3      124.75      134.82      3.47 o 
  10   5   3      703.10      709.64      9.81 o 
  11   5   3      107.07      109.36      1.85 o 
  12   5   3        0.52        0.83      0.61 o 
  13   5   3      269.57      272.03      3.21 o 
  14   5   3      212.72      210.62      2.66 o 
  15   5   3        2.77        5.70      0.62 o 
  16   5   3      173.81      185.58      2.69 o 
  17   5   3     1001.40     1035.84     10.89 o 
  18   5   3       60.37       59.13      1.63 o 
 -20   6   3        3.81        5.77      1.20 o 
 -19   6   3      537.47      516.67      6.97 o 
 -18   6   3      546.60      554.48      6.29 o 
 -17   6   3      165.74      167.37      2.69 o 
 -16   6   3      878.43      904.03      9.23 o 
 -15   6   3      753.03      743.08      7.71 o 
 -14   6   3      153.00      151.07      2.49 o 
 -13   6   3        0.74        1.75      0.65 o 
 -12   6   3        7.60        7.48      0.76 o 
 -11   6   3      403.87      403.16      7.13 o 
 -10   6   3     1479.85     1505.74     19.00 o 
  -9   6   3      545.71      561.86      7.95 o 
  -8   6   3     3105.99     3132.97     40.71 o 
  -7   6   3       78.82       63.83      1.93 o 
  -6   6   3       70.65       79.33      2.24 o 
  -5   6   3     1343.16     1284.16     18.65 o 
  -4   6   3     4214.51     4120.57     52.55 o 
  -3   6   3      169.49      159.14      3.73 o 
  -2   6   3      957.86      927.20     13.92 o 
  -1   6   3      803.92      817.37     11.52 o 
   0   6   3      190.81      205.87      3.69 o 
   1   6   3     1243.79     1258.36     31.59 o 
   2   6   3     2165.26     2124.23     31.51 o 
   3   6   3       48.72       42.53      1.53 o 
   4   6   3       37.90       35.13      2.06 o 
   5   6   3      124.91       90.90      2.38 o 
   6   6   3       25.70       19.56      1.31 o 
   7   6   3       96.42       78.79      2.28 o 
   8   6   3      761.66      719.04      9.49 o 
   9   6   3     1225.46     1198.92     13.00 o 
  10   6   3      123.18      126.55      2.29 o 
  11   6   3        4.74        8.79      0.75 o 
  12   6   3      557.22      574.00      6.40 o 
  13   6   3       36.05       40.17      1.20 o 
  14   6   3      426.22      452.85      4.56 o 
  15   6   3      106.54      113.01      2.32 o 
  16   6   3       38.45       38.44      1.45 o 
  17   6   3      114.24      105.64      3.63 o 
 -18   7   3        0.54        1.74      0.53 o 
 -17   7   3       17.92       19.37      1.01 o 
 -16   7   3       53.38       60.12      1.60 o 
 -15   7   3      363.76      353.87      4.55 o 
 -14   7   3        0.97        3.96      0.74 o 
 -13   7   3      651.52      640.92      7.43 o 
 -12   7   3      530.06      501.99      6.53 o 
 -11   7   3      280.27      261.63      3.60 o 
 -10   7   3       65.12       70.53      1.66 o 
  -9   7   3      400.39      412.06      5.00 o 
  -8   7   3     1283.57     1339.02     19.49 o 
  -7   7   3      459.54      469.18      7.90 o 
  -6   7   3      652.01      645.52     10.90 o 
  -5   7   3       45.26       46.27      2.09 o 
  -4   7   3       97.20       93.68      2.66 o 
  -3   7   3       95.38       88.98      2.56 o 
  -2   7   3       49.02       59.08      1.99 o 
  -1   7   3      848.77      843.22     14.44 o 
   0   7   3      132.55      142.02      3.58 o 
   1   7   3      174.56      158.78      5.16 o 
   2   7   3      606.51      638.61     11.24 o 
   3   7   3       43.78       52.20      1.99 o 
   4   7   3      188.84      183.28      4.36 o 
   5   7   3        3.04        5.29      0.96 o 
   6   7   3      198.76      174.25      4.00 o 
   7   7   3      538.26      526.80      6.34 o 
   8   7   3       93.27       99.23      2.09 o 
   9   7   3       31.03       36.87      1.44 o 
  10   7   3      143.76      136.65      2.52 o 
  11   7   3      190.73      190.40      2.78 o 
  12   7   3       57.61       58.13      1.38 o 
  13   7   3      340.76      316.26      3.92 o 
  14   7   3       38.73       41.38      1.26 o 
  15   7   3        3.85        5.34      0.87 o 
  16   7   3      378.79      376.83      8.37 o 
 -17   8   3        6.21        4.40      0.66 o 
 -16   8   3       56.47       78.27      1.90 o 
 -15   8   3      224.27      230.31      3.48 o 
 -14   8   3       63.02       51.93      1.51 o 
 -13   8   3       21.29       20.21      0.97 o 
 -12   8   3       12.99       12.77      1.04 o 
 -11   8   3      457.14      432.58      6.23 o 
 -10   8   3       31.94       44.72      1.53 o 
  -9   8   3       16.32       16.06      1.12 o 
  -8   8   3      879.68      897.15     11.18 o 
  -7   8   3      682.79      624.30      8.57 o 
  -6   8   3        0.23        1.38      0.95 o 
  -5   8   3      976.33      908.39     11.01 o 
  -4   8   3      244.83      253.67      4.76 o 
  -3   8   3      636.73      599.02     10.41 o 
  -2   8   3     2607.98     2607.29     39.01 o 
  -1   8   3     1458.69     1418.50     21.00 o 
   0   8   3      272.78      252.28      4.62 o 
   1   8   3      783.08      759.10     11.05 o 
   2   8   3       41.22       44.95      1.71 o 
   3   8   3      579.32      569.24      9.26 o 
   4   8   3      199.68      173.89      3.89 o 
   5   8   3        3.77        8.12      1.24 o 
   6   8   3      382.98      380.66      6.90 o 
   7   8   3       54.22       63.19      1.81 o 
   8   8   3      186.24      179.83      3.51 o 
   9   8   3      193.76      189.81      3.33 o 
  10   8   3     1050.10     1070.01     12.54 o 
  11   8   3      510.54      525.78      6.50 o 
  12   8   3      612.19      620.12      8.52 o 
  13   8   3      184.61      174.38      2.71 o 
  14   8   3      128.99      132.68      3.61 o 
 -15   9   3       15.02       14.08      1.02 o 
 -14   9   3      321.84      349.95      7.41 o 
 -13   9   3      103.37      114.57      2.55 o 
 -12   9   3      285.26      270.37      4.29 o 
 -11   9   3      103.95       99.28      2.60 o 
 -10   9   3      461.17      473.90      6.98 o 
  -9   9   3      113.10      129.05      2.66 o 
  -8   9   3       96.09       94.76      2.60 o 
  -7   9   3      504.71      514.21      7.32 o 
  -6   9   3       81.54       90.26      2.23 o 
  -5   9   3       17.67       22.99      1.34 o 
  -4   9   3      582.01      541.66      7.93 o 
  -3   9   3     1889.70     1896.65     24.74 o 
  -2   9   3      514.33      471.64      7.53 o 
  -1   9   3      576.31      548.41      8.41 o 
   0   9   3     1998.80     1923.65     32.01 o 
   1   9   3      185.48      191.57      4.47 o 
   2   9   3        4.47        5.67      1.43 o 
   3   9   3     1455.01     1426.88     25.13 o 
   4   9   3       98.83       97.39      2.66 o 
   5   9   3       20.34       22.99      1.26 o 
   6   9   3      471.50      465.83      6.97 o 
   7   9   3      256.99      261.59      4.07 o 
   8   9   3       13.47       12.62      0.91 o 
   9   9   3     1073.47     1076.92     18.90 o 
  10   9   3       93.38       92.37      2.86 o 
  11   9   3        5.14        4.14      0.67 o 
  12   9   3      441.39      433.13      6.85 o 
 -13  10   3       83.20       75.89      3.42 o 
 -12  10   3      217.29      241.81      4.10 o 
 -11  10   3      591.37      629.95     10.34 o 
 -10  10   3        2.30        6.12      1.01 o 
  -9  10   3      108.43      116.84      3.24 o 
  -8  10   3      123.02      113.35      2.70 o 
  -7  10   3        0.27        2.02      0.74 o 
  -6  10   3      385.83      388.12      5.94 o 
  -5  10   3       59.90       57.29      2.42 o 
  -4  10   3       45.96       57.92      2.15 o 
  -3  10   3      921.95      896.34     12.51 o 
  -2  10   3       26.03       30.15      1.62 o 
  -1  10   3       51.67       58.88      2.16 o 
   0  10   3      419.12      416.63      8.35 o 
   1  10   3      927.17      908.88     16.01 o 
   2  10   3        8.32        6.26      1.35 o 
   3  10   3        6.45        5.93      1.40 o 
   4  10   3      157.34      151.02      3.93 o 
   5  10   3      244.16      246.12      6.30 o 
   6  10   3       21.67       22.27      1.43 o 
   7  10   3        2.67        1.43      0.76 o 
   8  10   3      509.60      531.03     10.84 o 
   9  10   3      289.63      332.27      7.07 o 
  10  10   3       64.54       63.94      2.05 o 
  -9  11   3       14.45        7.79      1.95 o 
  -8  11   3       18.35       17.53      1.95 o 
  -7  11   3       13.91       12.11      1.56 o 
  -6  11   3       45.58       41.68      1.97 o 
  -5  11   3       49.12       45.43      2.14 o 
  -4  11   3       12.46       11.56      1.60 o 
  -3  11   3      139.44      141.01      9.67 o 
  -2  11   3        0.43        0.24      1.22 o 
  -1  11   3      152.49      153.06      6.65 o 
   0  11   3      491.80      488.42     15.39 o 
   1  11   3       82.15       66.22      5.84 o 
   4  11   3        8.54        5.19      1.30 o 
   5  11   3       18.77       14.93      1.30 o 
 -23   0   4      118.99      115.58      6.49 o 
 -22   0   4       20.14       18.98      1.36 o 
 -21   0   4       26.34       27.28      2.62 o 
 -20   0   4       87.37       92.34      3.91 o 
 -19   0   4      170.71      166.42      4.30 o 
 -18   0   4       43.87       50.49      2.42 o 
 -17   0   4     5398.14     5298.75     76.46 o 
 -16   0   4     2690.24     2646.30     58.11 o 
 -15   0   4       71.58       63.44      3.99 o 
 -14   0   4     1454.84     1450.46     33.44 o 
 -13   0   4       14.42       15.24      1.63 o 
 -12   0   4      800.15      797.80     13.60 o 
 -11   0   4      344.97      441.99      8.70 o 
 -10   0   4     1307.74     1495.93     23.50 o 
  -9   0   4      793.19      924.23     14.89 o 
  -8   0   4     3122.17     2966.13     49.38 o 
  -7   0   4       10.86       12.57      0.96 o 
  -6   0   4      212.81      278.43      5.56 o 
  -5   0   4     3950.09     3980.18     65.76 o 
  -4   0   4     1680.69     1820.20     40.28 o 
  -3   0   4      641.11      545.51     11.36 o 
  -2   0   4     2010.52     1885.56     36.31 o 
  -1   0   4       12.04       13.65      1.12 o 
   0   0   4     1077.38     1106.14     18.28 o 
   1   0   4       76.48       46.61      1.50 o 
   2   0   4      836.03      923.25     15.37 o 
   3   0   4      637.10      597.29     10.50 o 
   4   0   4     5478.01     5708.52     95.23 o 
   5   0   4    21004.46    21700.91    360.85 o 
   6   0   4     1409.57     1389.41     19.70 o 
   7   0   4     8212.19     8352.43    163.24 o 
   8   0   4      834.40      915.52     19.15 o 
   9   0   4     3875.34     4100.70     68.09 o 
  10   0   4      619.25      635.74     14.03 o 
  11   0   4       14.17       21.69      2.09 o 
  12   0   4        3.97       14.53      2.05 o 
  13   0   4       68.92       78.29      2.73 o 
  14   0   4       23.77       31.38      1.84 o 
  15   0   4       48.95       52.66      2.43 o 
  16   0   4        3.60        2.29      0.97 o 
  17   0   4      277.52      332.26      6.23 o 
  18   0   4      825.04      837.67     21.38 o 
  19   0   4      130.83      125.97      6.49 o 
 -23   1   4       20.15       18.18      2.60 o 
 -22   1   4        3.17        2.65      0.72 o 
 -21   1   4      318.25      316.21      5.26 o 
 -20   1   4      686.44      679.23     10.01 o 
 -19   1   4       18.09       18.85      1.16 o 
 -18   1   4      302.59      308.65      4.58 o 
 -17   1   4       53.71       54.10      1.74 o 
 -16   1   4      337.18      323.11      4.91 o 
 -15   1   4      306.86      301.66      8.03 o 
 -14   1   4       50.33       44.56      2.06 o 
 -13   1   4      326.02      292.87      5.04 o 
 -12   1   4      204.29      199.64      3.56 o 
 -11   1   4      105.13      109.24      2.31 o 
 -10   1   4     1484.98     1519.16     18.37 o 
  -9   1   4     3047.62     3217.34     37.55 o 
  -8   1   4     2376.61     2615.79     32.55 o 
  -7   1   4     2608.49     2618.22     34.66 o 
  -6   1   4     1390.06     1417.32     19.18 o 
  -5   1   4      579.04      579.94      8.87 o 
  -4   1   4       36.97       24.51      1.30 o 
  -3   1   4       25.87       25.28      0.94 o 
  -2   1   4     2288.63     2248.81     29.94 o 
  -1   1   4     3920.76     3919.68     56.55 o 
   0   1   4      481.97      530.12      6.97 o 
   1   1   4       19.27       20.79      0.84 o 
   2   1   4     2668.81     2703.58     31.49 o 
   3   1   4       90.78       67.52      1.45 o 
   4   1   4     1470.09     1570.30     18.21 o 
   5   1   4        6.64        6.24      0.56 o 
   6   1   4      847.76      899.79     11.05 o 
   7   1   4      341.07      353.94      4.93 o 
   8   1   4     1153.44     1197.31     16.84 o 
   9   1   4       56.30       68.89      2.00 o 
  10   1   4     2016.97     2000.46     28.99 o 
  11   1   4      274.96      289.82      6.20 o 
  12   1   4      341.43      338.75      7.14 o 
  13   1   4      380.25      366.21      4.26 o 
  14   1   4       64.04       51.84      1.35 o 
  15   1   4       10.38       14.76      0.82 o 
  16   1   4      215.46      216.49      3.77 o 
  17   1   4       15.93       18.82      1.02 o 
  18   1   4        3.04        5.20      0.64 o 
  19   1   4      889.15      807.64     20.25 o 
 -22   2   4      142.96      148.46      3.24 o 
 -21   2   4        8.04        9.81      1.40 o 
 -20   2   4      183.59      182.27      3.29 o 
 -19   2   4       12.31       16.10      1.09 o 
 -18   2   4       43.70       46.69      1.65 o 
 -17   2   4     2056.11     2078.10     22.13 o 
 -16   2   4       29.64       30.54      1.32 o 
 -15   2   4     1704.31     1598.42     28.08 o 
 -14   2   4      291.69      295.36      6.13 o 
 -13   2   4       79.69       79.56      2.16 o 
 -12   2   4      400.06      396.49      6.19 o 
 -11   2   4      189.70      178.16      3.15 o 
 -10   2   4        1.25        5.54      1.47 o 
  -9   2   4      559.64      606.27      7.71 o 
  -8   2   4        6.43        7.67      1.71 o 
  -7   2   4     1745.30     1845.35     28.48 o 
  -6   2   4      231.79      245.86      4.68 o 
  -5   2   4     3946.20     4250.16     63.86 o 
  -4   2   4       60.35       79.42      2.03 o 
  -3   2   4      410.49      461.87      6.78 o 
  -2   2   4     7379.86     7565.21    109.16 o 
  -1   2   4       24.96       24.43      0.96 o 
   0   2   4       13.08        8.89      0.67 o 
   1   2   4     2055.34     2187.63     26.48 o 
   2   2   4       77.29       86.85      1.88 o 
   3   2   4     1758.72     1869.20     24.23 o 
   4   2   4       32.97       26.36      1.25 o 
   5   2   4       43.91       44.14      1.42 o 
   6   2   4       57.88       53.28      1.52 o 
   7   2   4       45.03       36.94      1.49 o 
   8   2   4      682.30      691.33      9.31 o 
   9   2   4      180.32      161.21      2.95 o 
  10   2   4       51.14       53.55      2.48 o 
  11   2   4     2082.89     2129.99     33.74 o 
  12   2   4        6.97        7.77      0.83 o 
  13   2   4       53.77       59.04      1.48 o 
  14   2   4       67.88       63.68      1.72 o 
  15   2   4      141.51      127.64      2.28 o 
  16   2   4        2.58        2.94      0.72 o 
  17   2   4      208.97      214.93      4.27 o 
  18   2   4       72.37      102.29      2.16 o 
  19   2   4       39.83       36.38      3.57 o 
 -22   3   4       75.55       76.16      2.21 o 
 -21   3   4       24.59       25.55      1.38 o 
 -20   3   4      322.52      332.05      4.62 o 
 -19   3   4      435.53      417.61      5.23 o 
 -18   3   4     1218.36     1266.37     14.61 o 
 -17   3   4      242.10      230.61      3.64 o 
 -16   3   4       65.62       55.47      1.56 o 
 -15   3   4        8.81       11.83      0.90 o 
 -14   3   4      399.80      362.71      7.62 o 
 -13   3   4      646.92      609.95      9.98 o 
 -12   3   4      373.71      367.26      5.59 o 
 -11   3   4       88.19       74.73      1.95 o 
 -10   3   4      106.81      108.97      2.60 o 
  -9   3   4        5.45        5.13      0.94 o 
  -8   3   4      361.11      384.28      6.37 o 
  -7   3   4      497.88      594.34     11.14 o 
  -6   3   4     1342.98     1547.98     29.80 o 
  -5   3   4       37.41       18.94      1.04 o 
  -4   3   4     4051.72     3983.05     56.75 o 
  -3   3   4     2830.93     2886.15     39.22 o 
  -2   3   4     3337.77     3589.52     49.01 o 
  -1   3   4     1378.22     1330.03     18.21 o 
   0   3   4      148.74      192.63      3.41 o 
   1   3   4      173.47      197.01      3.35 o 
   2   3   4      206.39      258.46      4.46 o 
   3   3   4      831.73      870.84     12.69 o 
   4   3   4        2.87        4.63      0.82 o 
   5   3   4      528.00      502.03      8.90 o 
   6   3   4      429.10      402.61      6.55 o 
   7   3   4     1832.30     1803.00     22.02 o 
   8   3   4     1827.26     1815.73     21.14 o 
   9   3   4      770.05      766.61     14.37 o 
  10   3   4     2437.80     2422.15     33.85 o 
  11   3   4       69.12       67.30      2.68 o 
  12   3   4     1238.92     1304.29     12.82 o 
  13   3   4      168.17      152.82      2.45 o 
  14   3   4      213.55      223.29      3.06 o 
  15   3   4     1436.99     1397.33     13.97 o 
  16   3   4       96.69      101.83      1.91 o 
  17   3   4        1.76        0.43      0.58 o 
  18   3   4        0.29        0.00      0.49 o 
 -21   4   4        4.22        3.14      0.57 o 
 -20   4   4       77.84       79.75      1.70 o 
 -19   4   4      875.26      867.48      9.60 o 
 -18   4   4      944.97      948.25     10.59 o 
 -17   4   4        3.21        4.12      0.77 o 
 -16   4   4     1103.64     1097.76     11.30 o 
 -15   4   4     2073.13     1999.26     18.39 o 
 -14   4   4       82.37       77.25      1.61 o 
 -13   4   4      966.64      945.57     14.65 o 
 -12   4   4     1299.99     1307.42     21.01 o 
 -11   4   4      421.30      434.65      7.56 o 
 -10   4   4      733.49      749.25      9.84 o 
  -9   4   4      133.85      112.70      2.52 o 
  -8   4   4       69.63       67.16      1.78 o 
  -7   4   4      570.26      523.56      7.95 o 
  -6   4   4     2022.08     2086.26     32.87 o 
  -5   4   4     2197.67     2410.67     38.05 o 
  -4   4   4     2150.53     2118.20     29.28 o 
  -3   4   4     2977.91     2931.91     47.38 o 
  -2   4   4      444.13      554.14      9.72 o 
  -1   4   4     1937.66     2063.76     33.22 o 
   0   4   4        2.58        2.09      0.67 o 
   1   4   4      273.65      217.41      4.20 o 
   2   4   4     2007.93     2001.10     31.15 o 
   3   4   4        2.07       11.68      2.60 o 
   4   4   4      293.09      244.81      4.17 o 
   5   4   4     3100.63     3037.14     39.72 o 
   6   4   4       10.57       16.96      1.03 o 
   7   4   4      550.17      541.05      7.86 o 
   8   4   4     3910.13     3855.36     60.99 o 
   9   4   4      210.18      184.38      3.89 o 
  10   4   4      158.62      165.90      3.91 o 
  11   4   4      707.34      664.58      6.86 o 
  12   4   4      159.77      167.36      2.51 o 
  13   4   4      453.73      444.54      5.22 o 
  14   4   4      174.64      193.91      2.70 o 
  15   4   4      629.24      614.04      6.43 o 
  16   4   4        3.09        4.84      0.63 o 
  17   4   4      332.00      317.52      5.74 o 
  18   4   4      965.35      894.00     17.38 o 
 -21   5   4      578.61      564.75     11.98 o 
 -20   5   4       33.97       37.01      1.32 o 
 -19   5   4       40.77       34.84      1.26 o 
 -18   5   4      415.18      399.75      5.65 o 
 -17   5   4      748.48      726.37      8.43 o 
 -16   5   4       61.93       64.37      2.02 o 
 -15   5   4      779.56      783.23      7.92 o 
 -14   5   4       28.15       24.26      1.00 o 
 -13   5   4       88.68       74.48      1.72 o 
 -12   5   4     1390.47     1348.13     21.59 o 
 -11   5   4      735.20      770.08     13.02 o 
 -10   5   4       51.84       54.28      1.89 o 
  -9   5   4        7.45        7.64      0.85 o 
  -8   5   4     2142.88     2082.06     26.01 o 
  -7   5   4     1156.50     1208.39     16.86 o 
  -6   5   4       19.16       30.83      2.61 o 
  -5   5   4        4.46        5.24      0.78 o 
  -4   5   4      200.52      202.98      4.70 o 
  -3   5   4     2052.02     2086.85     41.41 o 
  -2   5   4      291.97      263.44      5.84 o 
  -1   5   4      447.15      455.01      9.16 o 
   0   5   4     3075.13     3010.05     47.59 o 
   1   5   4        5.10        5.66      0.95 o 
   2   5   4      668.39      662.70      9.67 o 
   3   5   4      286.10      341.55      5.54 o 
   4   5   4      183.27      159.53      3.43 o 
   5   5   4        3.64        9.66      1.28 o 
   6   5   4      549.90      497.77      7.67 o 
   7   5   4      915.85      873.39     11.62 o 
   8   5   4      397.40      435.82      7.54 o 
   9   5   4      303.95      290.17      3.38 o 
  10   5   4     1471.66     1466.81     12.63 o 
  11   5   4       61.88       66.11      1.49 o 
  12   5   4        0.63        2.10      0.59 o 
  13   5   4      646.24      651.84      6.86 o 
  14   5   4       25.82       26.18      0.96 o 
  15   5   4      490.09      511.97      6.37 o 
  16   5   4       23.00       24.28      0.99 o 
  17   5   4      212.01      199.58      3.22 o 
 -20   6   4        4.24        6.04      1.12 o 
 -19   6   4       77.82       90.73      2.47 o 
 -18   6   4       91.99      113.29      2.09 o 
 -17   6   4      120.47      121.55      2.23 o 
 -16   6   4        2.33        3.28      0.71 o 
 -15   6   4      205.78      210.46      3.03 o 
 -14   6   4       25.94       21.24      1.05 o 
 -13   6   4        1.65        1.64      0.75 o 
 -12   6   4       21.40       18.39      0.91 o 
 -11   6   4      406.43      415.29      4.64 o 
 -10   6   4      171.44      204.91      3.82 o 
  -9   6   4     1478.31     1470.59     19.86 o 
  -8   6   4     1025.82     1015.45     14.97 o 
  -7   6   4       75.95       73.41      2.54 o 
  -6   6   4      155.03      164.89      3.62 o 
  -5   6   4     1343.07     1303.44     22.82 o 
  -4   6   4      150.65      138.05      3.15 o 
  -3   6   4      177.32      179.04      3.97 o 
  -2   6   4      168.65      134.04      3.05 o 
  -1   6   4      142.69      136.77      3.16 o 
   0   6   4      836.14      816.59     12.84 o 
   1   6   4     1422.02     1444.68     21.72 o 
   2   6   4      103.49       96.63      3.05 o 
   3   6   4       81.95       79.12      2.35 o 
   4   6   4       13.62       15.52      1.31 o 
   5   6   4       16.18       23.40      1.70 o 
   6   6   4      125.06      128.73      3.08 o 
   7   6   4      694.73      665.83      7.70 o 
   8   6   4      105.75       95.97      1.94 o 
   9   6   4       10.75       10.96      0.79 o 
  10   6   4      802.17      804.71      7.60 o 
  11   6   4      169.70      178.21      2.46 o 
  12   6   4        4.16        3.91      0.65 o 
  13   6   4       46.09       46.41      1.30 o 
  14   6   4        9.84       15.27      0.95 o 
  15   6   4       26.55       30.29      1.27 o 
  16   6   4      304.49      321.42      7.25 o 
 -18   7   4        3.32        7.25      1.50 o 
 -17   7   4      623.83      642.30      8.86 o 
 -16   7   4        5.88        4.29      0.72 o 
 -15   7   4      978.09      993.16     10.98 o 
 -14   7   4      190.21      203.09      3.29 o 
 -13   7   4      110.65      114.94      2.38 o 
 -12   7   4        9.28        3.49      0.72 o 
 -11   7   4      250.87      281.23      3.94 o 
 -10   7   4      705.62      622.79      7.75 o 
  -9   7   4       17.82       22.30      1.11 o 
  -8   7   4        1.42        3.42      0.78 o 
  -7   7   4     1077.70     1127.12     16.63 o 
  -6   7   4     2332.63     2338.74     49.40 o 
  -5   7   4      144.81      138.32      3.57 o 
  -4   7   4     1803.73     1738.50     27.48 o 
  -3   7   4      892.52      872.21     14.36 o 
  -2   7   4        2.97        5.74      1.05 o 
  -1   7   4     4484.01     4346.08     86.94 o 
   0   7   4     2423.89     2462.27     35.23 o 
   1   7   4      303.34      290.90      5.88 o 
   2   7   4     1917.46     1860.95     29.68 o 
   3   7   4        4.99        4.71      0.94 o 
   4   7   4       50.66       46.89      2.17 o 
   5   7   4       47.35       41.15      2.42 o 
   6   7   4      308.22      296.99      4.60 o 
   7   7   4      411.70      404.66      5.55 o 
   8   7   4        5.84        9.10      0.85 o 
   9   7   4      140.30      135.24      2.32 o 
  10   7   4       10.53       12.68      0.80 o 
  11   7   4      137.00      144.68      2.36 o 
  12   7   4       68.01       68.65      1.51 o 
  13   7   4      250.00      270.05      4.22 o 
  14   7   4       36.98       40.04      1.58 o 
  15   7   4        4.90        3.89      1.62 o 
 -17   8   4       41.15       44.31      2.05 o 
 -16   8   4        1.68        3.44      0.66 o 
 -15   8   4      400.06      379.95      5.36 o 
 -14   8   4      188.93      193.96      3.37 o 
 -13   8   4      435.50      428.98      5.64 o 
 -12   8   4      123.93      144.64      2.46 o 
 -11   8   4      238.49      232.11      3.50 o 
 -10   8   4      156.19      143.28      2.58 o 
  -9   8   4      913.39      941.38     13.00 o 
  -8   8   4      595.11      610.74      8.36 o 
  -7   8   4      242.02      244.65      4.53 o 
  -6   8   4      691.42      747.83     10.60 o 
  -5   8   4      702.73      698.01      9.38 o 
  -4   8   4       10.42       15.97      2.21 o 
  -3   8   4      236.56      236.39      4.44 o 
  -2   8   4     1985.32     1957.68     25.45 o 
  -1   8   4     1094.16     1052.87     14.42 o 
   0   8   4        5.06        4.65      1.29 o 
   1   8   4      113.93       95.28      2.61 o 
   2   8   4     1534.83     1494.88     22.28 o 
   3   8   4        2.39        1.80      1.13 o 
   4   8   4     1255.85     1263.73     17.83 o 
   5   8   4       49.64       48.84      2.69 o 
   6   8   4       22.35       23.88      1.15 o 
   7   8   4      838.13      810.02     10.22 o 
   8   8   4      123.47      115.63      2.24 o 
   9   8   4       14.97       17.35      1.03 o 
  10   8   4      199.86      196.43      3.09 o 
  11   8   4      194.29      194.11      3.08 o 
  12   8   4      519.10      537.01      6.03 o 
  13   8   4       15.52       18.25      1.10 o 
 -15   9   4      571.09      557.35     11.12 o 
 -14   9   4       51.78       64.15      1.85 o 
 -13   9   4      193.05      231.25      5.32 o 
 -12   9   4      253.17      250.06      4.19 o 
 -11   9   4       76.25       88.44      1.93 o 
 -10   9   4        5.44        4.21      0.80 o 
  -9   9   4       44.77       39.08      1.48 o 
  -8   9   4      309.71      308.40      5.18 o 
  -7   9   4      178.68      172.44      3.46 o 
  -6   9   4       91.69       95.71      2.79 o 
  -5   9   4      197.53      182.33      3.69 o 
  -4   9   4      141.50      134.51      3.01 o 
  -3   9   4       38.47       47.31      1.84 o 
  -2   9   4       66.72       73.34      2.17 o 
  -1   9   4      425.54      383.42      6.44 o 
   0   9   4      163.71      156.36      3.41 o 
   1   9   4        8.24        9.85      1.20 o 
   2   9   4      878.75      844.33     16.67 o 
   3   9   4        1.24        1.53      0.87 o 
   4   9   4        0.17        0.70      0.74 o 
   5   9   4      373.28      374.60      5.64 o 
   6   9   4      136.10      124.51      3.15 o 
   7   9   4      587.08      586.36      8.16 o 
   8   9   4      231.43      241.47      5.23 o 
   9   9   4        0.64        0.38      0.71 o 
  10   9   4      155.68      158.34      2.84 o 
  11   9   4      224.23      196.41      3.54 o 
 -12  10   4      292.69      310.69      8.23 o 
 -11  10   4       21.63       21.13      1.18 o 
 -10  10   4       80.14       86.53      4.38 o 
  -9  10   4       39.42       38.98      2.02 o 
  -8  10   4        0.54        0.70      0.75 o 
  -7  10   4       37.35       42.38      1.96 o 
  -6  10   4      338.91      357.97      6.42 o 
  -5  10   4       48.61       52.74      1.82 o 
  -4  10   4      131.14      134.64      2.81 o 
  -3  10   4       67.69       68.08      2.04 o 
  -2  10   4       57.41       73.17      2.04 o 
  -1  10   4       50.01       51.01      1.83 o 
   0  10   4       10.49        6.07      1.07 o 
   1  10   4        1.31        3.12      0.93 o 
   2  10   4      527.07      500.58     11.66 o 
   3  10   4       47.60       43.81      2.35 o 
   4  10   4      255.71      265.71      9.09 o 
   5  10   4        7.15        7.53      1.11 o 
   6  10   4      240.89      251.69      5.17 o 
   7  10   4       63.58       67.12      2.43 o 
   8  10   4      775.75      826.46     16.12 o 
  -7  11   4        2.87        3.15      1.09 o 
  -6  11   4       80.07       86.94      4.87 o 
  -5  11   4       59.74       73.80      2.43 o 
  -4  11   4      191.14      199.60     24.03 o 
  -3  11   4        0.96        1.30      1.41 o 
  -2  11   4      175.13      195.77      5.14 o 
  -1  11   4       22.77       23.12      1.95 o 
   0  11   4      680.64      645.03     21.46 o 
   1  11   4       30.30       33.11      2.60 o 
   2  11   4        6.44        8.44      1.30 o 
   3  11   4      128.42      153.24      5.84 o 
 -22   1   5      409.26      393.19      6.39 o 
 -21   1   5      676.92      694.71     11.90 o 
 -20   1   5      109.70      112.12      2.53 o 
 -19   1   5       11.81       14.73      1.01 o 
 -18   1   5       58.56       57.35      1.67 o 
 -17   1   5       12.45       14.29      0.99 o 
 -16   1   5     2547.98     2446.03     25.53 o 
 -15   1   5      225.66      223.05      5.37 o 
 -14   1   5       13.59       18.73      1.53 o 
 -13   1   5     1521.92     1453.33     20.16 o 
 -12   1   5        0.45        1.47      0.77 o 
 -11   1   5     3949.36     3992.00     48.96 o 
 -10   1   5      648.52      641.09      8.99 o 
  -9   1   5       28.46       37.08      1.44 o 
  -8   1   5      402.31      412.48      5.26 o 
  -7   1   5      902.32      870.74     11.00 o 
  -6   1   5     2467.09     2722.33     36.10 o 
  -5   1   5      194.12      250.91      4.24 o 
  -4   1   5       35.78       70.50      1.77 o 
  -3   1   5      650.46      694.73     10.18 o 
  -2   1   5      472.80      581.41      8.43 o 
  -1   1   5      159.66      129.85      2.62 o 
   0   1   5       37.23       43.37      1.33 o 
   1   1   5     1017.15     1031.87     13.91 o 
   2   1   5        2.78       13.27      0.99 o 
   3   1   5       17.50       17.71      0.92 o 
   4   1   5        2.52        2.91      0.64 o 
   5   1   5       39.26       39.05      1.54 o 
   6   1   5      177.76      184.66      3.23 o 
   7   1   5     1167.43     1181.28     16.89 o 
   8   1   5      245.64      238.92      4.41 o 
   9   1   5     4789.02     4893.81     88.79 o 
  10   1   5       70.70       74.83      2.75 o 
  11   1   5     1459.84     1473.71     13.07 o 
  12   1   5       26.56       38.86      1.26 o 
  13   1   5      430.81      407.34      4.78 o 
  14   1   5      280.18      281.11      3.71 o 
  15   1   5       74.15       62.88      1.71 o 
  16   1   5       68.04       80.90      1.86 o 
  17   1   5       16.34       21.04      1.16 o 
  18   1   5      133.97      172.08      7.79 o 
 -22   2   5       95.74      108.48      2.66 o 
 -21   2   5        0.13        0.58      0.65 o 
 -20   2   5       17.10       16.58      1.10 o 
 -19   2   5     1648.20     1641.27     18.88 o 
 -18   2   5      681.72      648.44      7.71 o 
 -17   2   5       36.22       40.51      1.38 o 
 -16   2   5     2407.14     2289.00     21.27 o 
 -15   2   5      887.90      842.82      9.74 o 
 -14   2   5      943.43      929.81     17.43 o 
 -13   2   5     1080.80     1051.71     17.32 o 
 -12   2   5       23.44       37.29      1.53 o 
 -11   2   5      258.46      272.84      4.62 o 
 -10   2   5      794.15      778.43     10.09 o 
  -9   2   5       16.56       10.23      0.92 o 
  -8   2   5       36.32       33.42      1.38 o 
  -7   2   5      130.56      108.67      2.43 o 
  -6   2   5      970.47      966.27     12.66 o 
  -5   2   5     4294.64     4589.73     59.66 o 
  -4   2   5      225.67      251.55      4.21 o 
  -3   2   5      601.53      602.99      8.75 o 
  -2   2   5      136.05      111.26      2.40 o 
  -1   2   5       14.72       26.71      1.17 o 
   0   2   5      537.27      512.11      8.08 o 
   1   2   5       11.12        5.04      0.67 o 
   2   2   5      892.56      907.87     11.09 o 
   3   2   5     4935.42     5007.17     73.65 o 
   4   2   5      841.67      807.49     11.04 o 
   5   2   5       10.40       13.88      1.20 o 
   6   2   5       65.53       61.36      1.73 o 
   7   2   5     1060.06      993.98     11.65 o 
   8   2   5      486.45      457.21      6.72 o 
   9   2   5      658.92      667.72     10.09 o 
  10   2   5      401.22      393.05      6.84 o 
  11   2   5     1043.76      982.68      8.90 o 
  12   2   5       41.90       52.07      1.59 o 
  13   2   5      286.39      308.96      4.10 o 
  14   2   5      341.90      350.45      4.52 o 
  15   2   5       71.52       66.45      1.67 o 
  16   2   5      712.90      717.48      9.16 o 
  17   2   5      470.32      484.37     11.76 o 
 -22   3   5      174.38      177.41      3.75 o 
 -21   3   5      561.90      578.64     12.06 o 
 -20   3   5       53.79       58.87      1.54 o 
 -19   3   5      332.50      326.23      5.31 o 
 -18   3   5      931.49      963.83     12.01 o 
 -17   3   5      873.55      853.36     10.47 o 
 -16   3   5        4.48        4.32      0.87 o 
 -15   3   5      733.69      667.28      7.38 o 
 -14   3   5      100.20       99.73      3.32 o 
 -13   3   5      558.09      539.18     10.02 o 
 -12   3   5      327.03      349.40      6.95 o 
 -11   3   5      566.74      583.51      9.34 o 
 -10   3   5       49.50       45.80      1.56 o 
  -9   3   5     1601.31     1680.81     22.99 o 
  -8   3   5     2502.37     2583.15     32.37 o 
  -7   3   5     1334.42     1324.03     18.22 o 
  -6   3   5     1047.87     1085.30     15.13 o 
  -5   3   5      167.07      145.28      2.76 o 
  -4   3   5      739.19      802.78     12.12 o 
  -3   3   5     1063.27     1190.15     17.66 o 
  -2   3   5     3101.84     3067.71     43.72 o 
  -1   3   5     1345.17     1350.75     19.92 o 
   0   3   5      426.88      485.53      7.56 o 
   1   3   5      987.75      952.32     13.89 o 
   2   3   5      215.57      223.95      3.84 o 
   3   3   5      300.52      323.77      4.80 o 
   4   3   5       43.96       46.93      1.59 o 
   5   3   5      376.18      330.91      4.83 o 
   6   3   5     2124.41     2125.82     24.50 o 
   7   3   5       80.19       62.45      2.17 o 
   8   3   5       17.13       15.56      1.41 o 
   9   3   5       81.63       91.75      2.64 o 
  10   3   5     1265.17     1173.54     11.25 o 
  11   3   5      213.65      233.93      2.92 o 
  12   3   5      847.16      827.31      7.97 o 
  13   3   5        7.78       10.24      0.79 o 
  14   3   5       59.27       60.73      1.54 o 
  15   3   5        5.75       10.43      0.73 o 
  16   3   5      381.28      366.95      5.06 o 
  17   3   5        8.38        7.24      0.72 o 
 -21   4   5      179.32      194.41      3.37 o 
 -20   4   5        3.81        1.69      0.68 o 
 -19   4   5       64.72       73.78      1.76 o 
 -18   4   5       28.54       26.48      1.24 o 
 -17   4   5        0.07        0.53      0.70 o 
 -16   4   5      179.95      177.51      2.80 o 
 -15   4   5      388.45      367.86      4.37 o 
 -14   4   5      323.42      295.07      3.76 o 
 -13   4   5       99.06       87.90      2.43 o 
 -12   4   5       41.75       29.01      1.78 o 
 -11   4   5       62.82       60.60      2.32 o 
 -10   4   5       92.86      112.13      2.55 o 
  -9   4   5      295.53      271.40      4.57 o 
  -8   4   5      465.81      513.97      7.07 o 
  -7   4   5       87.58      109.98      2.49 o 
  -6   4   5      130.50      151.25      3.16 o 
  -5   4   5      447.28      475.19      7.21 o 
  -4   4   5      750.14      824.79     15.17 o 
  -3   4   5      229.23      238.20      4.90 o 
  -2   4   5      173.73      200.76      4.81 o 
  -1   4   5       64.47       72.14      2.83 o 
   0   4   5       64.13       64.44      2.90 o 
   1   4   5      174.66      167.37      3.21 o 
   2   4   5        0.01        1.27      0.76 o 
   3   4   5       68.43       64.72      1.93 o 
   4   4   5       89.27      106.80      3.46 o 
   5   4   5       10.93       15.05      1.23 o 
   6   4   5      466.96      442.73      8.14 o 
   7   4   5      522.25      517.60      9.05 o 
   8   4   5       30.41       23.20      1.53 o 
   9   4   5      410.74      423.37      4.69 o 
  10   4   5      422.17      427.92      4.59 o 
  11   4   5      708.19      731.40      7.76 o 
  12   4   5      329.67      329.34      3.92 o 
  13   4   5      234.71      243.49      3.23 o 
  14   4   5      146.37      148.64      2.24 o 
  15   4   5        5.24        2.10      0.67 o 
  16   4   5        1.43        1.42      0.47 o 
  17   4   5        0.58        1.95      1.30 o 
 -20   5   5      113.52      122.51      2.71 o 
 -19   5   5       17.36       23.76      1.07 o 
 -18   5   5       61.30       68.34      1.89 o 
 -17   5   5      118.58      118.12      2.34 o 
 -16   5   5       14.99       15.94      1.02 o 
 -15   5   5      170.72      179.88      2.90 o 
 -14   5   5      141.75      136.35      2.40 o 
 -13   5   5      466.34      403.53      4.90 o 
 -12   5   5      751.01      709.53      7.66 o 
 -11   5   5     3402.32     3476.26     47.77 o 
 -10   5   5      405.18      386.88      6.40 o 
  -9   5   5      216.46      211.00      4.28 o 
  -8   5   5      231.11      203.46      4.65 o 
  -7   5   5      285.58      303.62      4.79 o 
  -6   5   5      532.93      507.90      7.32 o 
  -5   5   5        6.11       12.56      0.94 o 
  -4   5   5     2818.34     2716.48     42.85 o 
  -3   5   5       36.29       45.45      1.67 o 
  -2   5   5     1465.35     1448.75     21.47 o 
  -1   5   5      511.88      473.44      7.86 o 
   0   5   5     1132.33     1150.01     18.91 o 
   1   5   5      282.24      250.64      4.36 o 
   2   5   5      650.94      586.18      8.79 o 
   3   5   5        1.98        4.33      0.91 o 
   4   5   5      455.70      497.86      9.52 o 
   5   5   5      271.99      262.67      5.03 o 
   6   5   5      677.61      703.20     10.31 o 
   7   5   5        9.09       11.72      0.78 o 
   8   5   5      429.10      429.85      4.52 o 
   9   5   5     1561.24     1545.02     13.66 o 
  10   5   5      193.28      188.00      2.66 o 
  11   5   5       65.35       65.37      1.73 o 
  12   5   5      314.27      318.53      4.24 o 
  13   5   5       56.60       62.13      1.46 o 
  14   5   5       33.00       35.48      1.33 o 
  15   5   5      381.78      386.69      5.96 o 
  16   5   5        2.93        1.88      0.76 o 
 -19   6   5      170.86      172.04      3.51 o 
 -18   6   5        4.32        6.09      0.74 o 
 -17   6   5      381.12      350.23      4.89 o 
 -16   6   5      864.06      844.23      9.14 o 
 -15   6   5      187.49      200.21      2.80 o 
 -14   6   5      126.03      135.40      2.58 o 
 -13   6   5      604.39      573.66      7.05 o 
 -12   6   5      120.78       89.76      1.85 o 
 -11   6   5     1522.73     1499.54     13.72 o 
 -10   6   5      132.09      146.42      2.34 o 
  -9   6   5        8.73       11.48      1.78 o 
  -8   6   5     1972.56     1926.38     25.53 o 
  -7   6   5       23.58       17.24      1.41 o 
  -6   6   5     3588.28     3631.12     74.31 o 
  -5   6   5      154.77      160.15      4.02 o 
  -4   6   5      221.89      208.03      4.61 o 
  -3   6   5      843.18      835.20     13.48 o 
  -2   6   5     2138.48     2108.25     40.44 o 
  -1   6   5        0.38        2.44      1.45 o 
   0   6   5     1397.48     1289.22     25.42 o 
   1   6   5     1142.55     1138.97     17.74 o 
   2   6   5        4.53        7.90      1.02 o 
   3   6   5     1152.04     1151.55     18.06 o 
   4   6   5     3049.62     3046.51     44.88 o 
   5   6   5      525.31      511.80      6.02 o 
   6   6   5      965.94     1014.64     10.88 o 
   7   6   5       81.52       73.65      1.66 o 
   8   6   5       46.39       41.76      1.24 o 
   9   6   5        1.84        4.81      0.65 o 
  10   6   5      288.35      281.11      3.53 o 
  11   6   5      223.51      213.90      2.76 o 
  12   6   5       93.32       94.11      1.97 o 
  13   6   5      251.67      257.73      4.21 o 
  14   6   5      476.48      497.50      8.19 o 
  15   6   5      145.31      163.49      3.65 o 
 -18   7   5       92.67       84.89      3.59 o 
 -17   7   5      155.36      151.73      3.28 o 
 -16   7   5        4.93        9.24      0.78 o 
 -15   7   5       86.52       79.14      1.88 o 
 -14   7   5      315.74      325.50      4.41 o 
 -13   7   5       93.27       85.25      2.15 o 
 -12   7   5      215.74      169.15      2.76 o 
 -11   7   5      429.80      432.72      5.01 o 
 -10   7   5      912.02      861.43     10.75 o 
  -9   7   5      720.71      680.11      8.23 o 
  -8   7   5      857.60      853.58     10.58 o 
  -7   7   5       19.31       16.44      1.09 o 
  -6   7   5       50.31       52.53      1.67 o 
  -5   7   5     1421.39     1429.07     18.83 o 
  -4   7   5     1746.51     1722.17     22.44 o 
  -3   7   5      690.39      687.16     10.72 o 
  -2   7   5       45.68       44.56      1.70 o 
  -1   7   5      214.80      213.18      4.03 o 
   0   7   5       63.03       59.58      1.97 o 
   1   7   5       89.03       79.51      2.16 o 
   2   7   5        7.64        9.51      1.45 o 
   3   7   5        4.40       11.46      0.90 o 
   4   7   5      191.54      190.52      3.15 o 
   5   7   5      754.82      759.76      9.72 o 
   6   7   5      834.28      783.30      9.56 o 
   7   7   5      919.81      935.39     10.47 o 
   8   7   5      218.22      224.64      3.19 o 
   9   7   5       79.30       71.66      1.52 o 
  10   7   5        0.17        0.71      0.59 o 
  11   7   5       41.59       42.65      1.10 o 
  12   7   5      125.76      132.88      2.77 o 
  13   7   5       41.39       43.12      1.52 o 
 -16   8   5        6.53        9.63      0.83 o 
 -15   8   5       40.13       58.50      1.67 o 
 -14   8   5        2.61        5.38      0.73 o 
 -13   8   5      101.37      115.18      2.34 o 
 -12   8   5      541.47      478.42      6.53 o 
 -11   8   5      113.61      136.17      2.20 o 
 -10   8   5       10.54       10.18      0.82 o 
  -9   8   5       24.50       13.58      0.99 o 
  -8   8   5       21.26       20.68      1.14 o 
  -7   8   5      339.31      310.37      4.93 o 
  -6   8   5      348.96      342.75      5.51 o 
  -5   8   5       80.68       87.53      3.46 o 
  -4   8   5       19.99       19.85      1.34 o 
  -3   8   5      411.25      399.46      6.74 o 
  -2   8   5      380.83      357.70      5.86 o 
  -1   8   5       14.39       15.91      1.19 o 
   0   8   5     3112.23     3054.58     37.94 o 
   1   8   5        0.29        1.30      0.81 o 
   2   8   5      740.04      702.07     10.48 o 
   3   8   5      156.28      157.44      3.58 o 
   4   8   5      134.69      133.51      2.74 o 
   5   8   5        3.63        3.92      0.76 o 
   6   8   5      327.65      314.20      4.41 o 
   7   8   5       40.93       50.66      1.41 o 
   8   8   5      586.07      597.83      7.55 o 
   9   8   5       62.85       67.91      1.57 o 
  10   8   5        4.05        6.24      0.67 o 
  11   8   5       48.37       56.62      1.23 o 
  12   8   5      179.68      161.71      6.49 o 
 -14   9   5      606.04      643.15     13.33 o 
 -13   9   5       51.60       57.83      1.45 o 
 -12   9   5       27.48       32.46      1.27 o 
 -11   9   5       22.43       29.41      1.21 o 
 -10   9   5      122.39      121.80      2.38 o 
  -9   9   5      253.24      239.44      3.59 o 
  -8   9   5      443.13      456.80      8.23 o 
  -7   9   5      331.86      349.57      5.20 o 
  -6   9   5       25.74       26.78      1.29 o 
  -5   9   5      189.40      190.87      3.78 o 
  -4   9   5      252.58      265.99      5.47 o 
  -3   9   5       64.40       56.92      2.02 o 
  -2   9   5       13.50       13.65      1.01 o 
  -1   9   5     1492.99     1400.99     20.73 o 
   0   9   5      727.22      653.69     11.10 o 
   1   9   5       11.98       13.57      1.16 o 
   2   9   5     1090.93     1120.26     15.87 o 
   3   9   5      164.09      173.90      3.41 o 
   4   9   5      401.90      409.86      6.05 o 
   5   9   5      504.47      511.86      8.26 o 
   6   9   5      351.96      403.51      6.99 o 
   7   9   5       68.43       72.85      2.09 o 
   8   9   5      447.94      459.40      8.31 o 
   9   9   5      116.74      122.97      2.47 o 
 -11  10   5        9.41       10.84      1.10 o 
 -10  10   5       27.88       32.38      1.89 o 
  -9  10   5      779.36      837.02     13.47 o 
  -8  10   5      131.26      131.60      3.27 o 
  -7  10   5      645.28      688.23     11.81 o 
  -6  10   5      120.49      127.90      2.97 o 
  -5  10   5       54.89       45.15      2.04 o 
  -4  10   5       80.99       82.89      4.26 o 
  -3  10   5      230.17      216.11      4.69 o 
  -2  10   5        6.36        8.41      1.24 o 
  -1  10   5      187.63      174.37      4.51 o 
   0  10   5        3.28        4.67      1.40 o 
   1  10   5       34.73       37.12      2.75 o 
   2  10   5        9.15       10.39      1.67 o 
   3  10   5       91.03       91.23      2.82 o 
   4  10   5      153.32      147.02      3.79 o 
   5  10   5       77.73       87.74      2.37 o 
   6  10   5      205.83      214.65      4.94 o 
  -5  11   5        1.50        3.25      1.30 o 
  -4  11   5      350.02      345.02     13.00 o 
  -3  11   5        3.64        3.25      1.30 o 
  -2  11   5        6.58        7.79      1.30 o 
  -1  11   5       50.04       56.48      3.25 o 
   0  11   5       28.64       25.32      1.95 o 
 -22   0   6       10.08        9.94      1.50 o 
 -21   0   6      114.77      120.42      3.84 o 
 -20   0   6      817.70      826.29     15.94 o 
 -19   0   6      396.45      414.23      9.90 o 
 -18   0   6       15.71       23.45      2.67 o 
 -17   0   6        2.82        4.46      1.03 o 
 -16   0   6      213.91      232.29      4.92 o 
 -15   0   6     1032.28      948.65     16.29 o 
 -14   0   6      491.21      509.61     13.32 o 
 -13   0   6     2187.46     2158.38     41.10 o 
 -12   0   6     3503.96     3348.10     84.27 o 
 -11   0   6      170.77      198.27      5.22 o 
 -10   0   6     2126.21     2203.88     41.30 o 
  -9   0   6      387.04      352.03      6.80 o 
  -8   0   6       52.41       70.51      2.33 o 
  -7   0   6     1809.58     1726.59     32.12 o 
  -6   0   6     1695.40     1598.58     26.67 o 
  -5   0   6      109.94      117.53      3.00 o 
  -4   0   6      404.83      484.97     13.70 o 
  -3   0   6     2139.36     2026.47     34.29 o 
  -2   0   6      147.14      177.76      4.72 o 
  -1   0   6      160.14      231.02      5.28 o 
   0   0   6     2906.92     2849.62     71.61 o 
   1   0   6      478.98      461.30     11.77 o 
   2   0   6      174.29      176.90      4.65 o 
   3   0   6      135.23      123.74      3.87 o 
   4   0   6       64.70       63.60      2.42 o 
   5   0   6        7.68        7.23      1.31 o 
   6   0   6      605.36      593.84     28.45 o 
   7   0   6        9.32        6.49      1.87 o 
   8   0   6     3111.94     3152.73     94.19 o 
   9   0   6     6460.35     6480.81    139.69 o 
  10   0   6       82.18       85.86      2.95 o 
  11   0   6      621.85      620.89     10.37 o 
  12   0   6       17.96       26.50      1.71 o 
  13   0   6        6.01       16.19      2.45 o 
  14   0   6       13.77       13.99      1.29 o 
  15   0   6      417.68      403.05     11.00 o 
  16   0   6       42.67       53.23      4.54 o 
 -22   1   6       14.09       20.69      1.17 o 
 -21   1   6      104.92      111.94      3.16 o 
 -20   1   6       55.39       60.22      1.99 o 
 -19   1   6      288.25      274.20      4.02 o 
 -18   1   6     1185.01     1167.60     12.36 o 
 -17   1   6        3.62        6.08      0.87 o 
 -16   1   6      180.82      184.89      3.03 o 
 -15   1   6        8.28       11.41      0.93 o 
 -14   1   6      699.82      665.78      9.78 o 
 -13   1   6      361.03      342.47      6.12 o 
 -12   1   6      763.91      771.60     12.36 o 
 -11   1   6     1740.48     1664.14     20.44 o 
 -10   1   6      797.94      831.89     10.90 o 
  -9   1   6     2022.51     2003.96     22.95 o 
  -8   1   6        4.51        5.87      0.75 o 
  -7   1   6      815.98      883.60     10.19 o 
  -6   1   6     1097.46     1123.76     12.74 o 
  -5   1   6     5168.97     5228.72     70.43 o 
  -4   1   6      310.98      338.55      4.69 o 
  -3   1   6      563.42      551.02      8.09 o 
  -2   1   6      241.92      220.05      3.83 o 
  -1   1   6      187.59      207.36      3.42 o 
   0   1   6      212.06      199.05      3.40 o 
   1   1   6     2129.70     2212.93     26.69 o 
   2   1   6      102.93      126.78      3.09 o 
   3   1   6       74.62       94.70      2.13 o 
   4   1   6        9.25       12.24      1.15 o 
   5   1   6        1.29        3.01      0.84 o 
   6   1   6      145.43      168.26      3.57 o 
   7   1   6       51.03       53.91      2.84 o 
   8   1   6       35.83       47.24      2.78 o 
   9   1   6       45.33       43.94      1.45 o 
  10   1   6      933.09      828.83      8.33 o 
  11   1   6      492.87      441.82      5.10 o 
  12   1   6     1958.69     1923.83     20.31 o 
  13   1   6        0.67        1.72      0.76 o 
  14   1   6      774.60      756.16     10.70 o 
  15   1   6      551.24      538.33      8.35 o 
  16   1   6      158.70      174.55      4.47 o 
 -22   2   6        0.46        1.30      0.76 o 
 -21   2   6        5.54        3.59      0.61 o 
 -20   2   6       48.58       48.19      1.48 o 
 -19   2   6      531.08      489.75      6.55 o 
 -18   2   6      626.83      626.33      6.94 o 
 -17   2   6       83.36      109.88      2.25 o 
 -16   2   6       79.13       87.76      1.88 o 
 -15   2   6      322.07      334.80      4.37 o 
 -14   2   6      495.83      492.70      7.00 o 
 -13   2   6      425.41      397.37      7.63 o 
 -12   2   6     1150.71     1091.83     21.46 o 
 -11   2   6      880.58      823.96     12.16 o 
 -10   2   6      188.19      164.16      3.15 o 
  -9   2   6      818.87      813.68     11.18 o 
  -8   2   6       18.71       15.85      0.99 o 
  -7   2   6       37.68       38.63      1.36 o 
  -6   2   6      282.61      297.94      4.53 o 
  -5   2   6      418.62      423.12      5.95 o 
  -4   2   6       24.46       25.84      1.05 o 
  -3   2   6      475.97      525.77      8.83 o 
  -2   2   6      268.90      328.94      5.07 o 
  -1   2   6     1015.61      982.35     15.71 o 
   0   2   6     2366.87     2417.49     28.97 o 
   1   2   6       92.74      100.14      2.21 o 
   2   2   6       68.74       57.98      1.55 o 
   3   2   6      198.25      220.43      3.79 o 
   4   2   6      801.66      783.47      9.90 o 
   5   2   6      888.22      906.82     12.19 o 
   6   2   6       83.56       84.25      2.55 o 
   7   2   6       11.80       13.09      1.51 o 
   8   2   6       24.65       29.31      2.27 o 
   9   2   6       34.92       35.21      1.27 o 
  10   2   6       49.29       57.37      1.45 o 
  11   2   6      248.35      231.99      3.22 o 
  12   2   6       51.67       53.80      1.41 o 
  13   2   6      968.55      905.10     10.99 o 
  14   2   6        0.22        3.13      0.75 o 
  15   2   6      674.11      709.36     11.63 o 
  16   2   6        0.46        0.81      0.65 o 
 -21   3   6      817.35      801.90     10.31 o 
 -20   3   6      101.69      106.55      2.57 o 
 -19   3   6        2.23        3.39      0.76 o 
 -18   3   6      893.30      930.06     11.34 o 
 -17   3   6       53.75       50.56      1.59 o 
 -16   3   6       13.82       25.41      1.21 o 
 -15   3   6      438.65      415.63      5.15 o 
 -14   3   6       30.85       45.50      1.47 o 
 -13   3   6      207.54      230.31      4.05 o 
 -12   3   6      245.52      223.58      4.57 o 
 -11   3   6      359.31      343.74      5.48 o 
 -10   3   6      186.91      176.31      3.11 o 
  -9   3   6     1145.50     1089.23     13.83 o 
  -8   3   6      273.21      271.80      4.53 o 
  -7   3   6      452.74      468.81      6.58 o 
  -6   3   6      553.30      610.71      8.60 o 
  -5   3   6        8.73       17.40      1.37 o 
  -4   3   6       43.22       64.86      1.87 o 
  -3   3   6      268.76      311.01      5.21 o 
  -2   3   6      164.77      189.44      3.63 o 
  -1   3   6     2624.69     2650.93     35.34 o 
   0   3   6      423.89      471.89      6.92 o 
   1   3   6     1100.05     1143.88     15.18 o 
   2   3   6     1623.86     1592.87     19.53 o 
   3   3   6      184.20      168.92      3.19 o 
   4   3   6      363.09      360.71      5.51 o 
   5   3   6       52.13       49.16      2.46 o 
   6   3   6      418.65      409.56      8.73 o 
   7   3   6      255.21      249.61      5.49 o 
   8   3   6      430.36      419.91      4.43 o 
   9   3   6      186.62      185.64      2.41 o 
  10   3   6       11.62       14.38      0.80 o 
  11   3   6      157.25      167.54      2.36 o 
  12   3   6      525.92      530.08      6.20 o 
  13   3   6      154.42      149.67      2.64 o 
  14   3   6      346.12      351.22      6.86 o 
  15   3   6      236.48      244.15      5.43 o 
  16   3   6       78.87       92.43      2.86 o 
 -21   4   6       90.65       92.50      2.35 o 
 -20   4   6      326.40      322.65      4.53 o 
 -19   4   6      484.44      516.04      6.21 o 
 -18   4   6       14.55       22.42      1.12 o 
 -17   4   6      387.21      411.47      5.64 o 
 -16   4   6      612.84      595.70      7.38 o 
 -15   4   6      123.74      114.89      2.34 o 
 -14   4   6      108.08      119.02      2.13 o 
 -13   4   6      335.00      337.98      4.00 o 
 -12   4   6       88.29       98.98      1.92 o 
 -11   4   6      855.21      859.25     11.74 o 
 -10   4   6     1247.27     1249.73     17.32 o 
  -9   4   6       59.17       66.63      2.59 o 
  -8   4   6      583.34      612.27     10.92 o 
  -7   4   6     1642.69     1657.73     22.32 o 
  -6   4   6       99.22       89.75      2.54 o 
  -5   4   6      634.80      670.64     10.65 o 
  -4   4   6       63.73       48.38      1.69 o 
  -3   4   6      134.39      141.47      3.09 o 
  -2   4   6      378.26      381.76      6.09 o 
  -1   4   6      369.23      402.25      7.15 o 
   0   4   6      574.71      507.45      8.29 o 
   1   4   6      331.38      316.90      5.76 o 
   2   4   6      527.21      460.13     10.46 o 
   3   4   6     2185.31     2214.16     44.04 o 
   4   4   6     1999.45     1976.08     33.61 o 
   5   4   6      334.51      349.93      6.86 o 
   6   4   6      843.83      842.08     14.05 o 
   7   4   6     1331.26     1323.18     12.37 o 
   8   4   6       82.14       79.31      1.63 o 
   9   4   6       66.95       79.83      1.76 o 
  10   4   6      660.91      670.97      7.25 o 
  11   4   6        3.69        2.75      0.61 o 
  12   4   6      785.97      815.62      9.17 o 
  13   4   6      830.06      802.85     11.84 o 
  14   4   6       31.39       34.23      1.12 o 
  15   4   6       16.71       20.77      0.93 o 
 -20   5   6       37.73       50.20      1.91 o 
 -19   5   6      260.13      295.38      6.39 o 
 -18   5   6       20.18       18.93      1.06 o 
 -17   5   6       50.27       45.13      1.70 o 
 -16   5   6       20.61       16.50      1.06 o 
 -15   5   6       42.80       48.35      1.54 o 
 -14   5   6       79.25       77.48      1.92 o 
 -13   5   6      373.40      359.46      4.30 o 
 -12   5   6      151.21      155.91      2.60 o 
 -11   5   6      898.42      769.50      7.98 o 
 -10   5   6      289.65      303.03      4.36 o 
  -9   5   6       24.40       33.98      1.93 o 
  -8   5   6     2209.56     2297.53     38.09 o 
  -7   5   6      141.48      165.52      4.15 o 
  -6   5   6      208.84      208.28      4.83 o 
  -5   5   6      274.77      303.62      6.96 o 
  -4   5   6       37.71       38.01      2.18 o 
  -3   5   6       41.96       40.24      1.78 o 
  -2   5   6       75.78       82.20      2.45 o 
  -1   5   6       89.78       94.28      2.94 o 
   0   5   6       12.66       13.81      1.36 o 
   1   5   6      525.11      509.34      9.64 o 
   2   5   6      381.80      412.01      8.23 o 
   3   5   6      261.33      242.79      5.49 o 
   4   5   6     2036.83     2033.87     37.42 o 
   5   5   6     1276.64     1215.26     11.33 o 
   6   5   6      470.69      455.94      4.63 o 
   7   5   6      306.45      305.77      3.41 o 
   8   5   6       48.03       53.49      1.37 o 
   9   5   6      198.13      180.75      2.51 o 
  10   5   6      189.91      184.39      2.68 o 
  11   5   6      609.81      625.63      7.44 o 
  12   5   6       34.71       30.51      1.15 o 
  13   5   6      236.45      226.59      4.10 o 
  14   5   6      786.07      793.99     11.41 o 
 -19   6   6      259.60      247.58      6.22 o 
 -18   6   6        0.20        1.10      0.63 o 
 -17   6   6       57.63       55.74      1.43 o 
 -16   6   6       28.57       26.61      1.03 o 
 -15   6   6       18.73       14.31      0.88 o 
 -14   6   6        7.49        7.26      0.77 o 
 -13   6   6       23.77       21.94      1.15 o 
 -12   6   6     1613.66     1457.78     14.60 o 
 -11   6   6       18.59       23.28      1.02 o 
 -10   6   6      292.66      341.11      4.56 o 
  -9   6   6       34.93       35.15      1.18 o 
  -8   6   6       17.18       27.53      1.10 o 
  -7   6   6     1938.44     1864.33     24.41 o 
  -6   6   6      915.63      950.06     15.18 o 
  -5   6   6     1814.63     1746.86     29.19 o 
  -4   6   6      302.51      303.15      5.98 o 
  -3   6   6     2611.27     2537.45     34.74 o 
  -2   6   6      925.50      890.23     14.19 o 
  -1   6   6       58.40       58.65      2.35 o 
   0   6   6      142.78      147.17      4.20 o 
   1   6   6      146.57      131.71      2.59 o 
   2   6   6      561.12      541.52      6.32 o 
   3   6   6        5.28        6.97      0.76 o 
   4   6   6      510.45      514.67      6.21 o 
   5   6   6       66.36       67.69      1.62 o 
   6   6   6      335.25      318.45      3.85 o 
   7   6   6      141.35      124.93      2.08 o 
   8   6   6      100.24      105.10      1.87 o 
   9   6   6        1.36        0.89      0.57 o 
  10   6   6       20.20       21.87      0.87 o 
  11   6   6      264.11      281.97      4.24 o 
  12   6   6        0.72        1.95      0.67 o 
  13   6   6      132.50      133.78      2.96 o 
 -17   7   6       31.82       32.89      1.42 o 
 -16   7   6        2.20        5.39      0.71 o 
 -15   7   6      363.85      330.51      4.68 o 
 -14   7   6      239.07      261.70      4.07 o 
 -13   7   6      355.99      327.96      4.81 o 
 -12   7   6      296.06      289.73      4.04 o 
 -11   7   6      167.74      199.87      3.06 o 
 -10   7   6       27.02       19.24      1.06 o 
  -9   7   6      157.80      202.16      4.30 o 
  -8   7   6      158.45      141.47      2.46 o 
  -7   7   6        5.70        1.47      0.70 o 
  -6   7   6      590.32      542.72      6.85 o 
  -5   7   6       28.38       21.66      1.23 o 
  -4   7   6      468.57      509.58      7.58 o 
  -3   7   6      108.29       94.24      2.31 o 
  -2   7   6     2811.60     2737.17     30.53 o 
  -1   7   6     1205.40     1156.00     13.43 o 
   0   7   6       31.73       29.16      1.31 o 
   1   7   6      557.31      566.17      7.65 o 
   2   7   6     1675.37     1674.88     17.91 o 
   3   7   6       70.65       59.24      1.51 o 
   4   7   6     2000.24     1995.98     20.85 o 
   5   7   6      211.21      194.90      2.81 o 
   6   7   6     1257.96     1224.23     13.27 o 
   7   7   6        2.73        5.74      0.73 o 
   8   7   6       67.73       68.82      1.46 o 
   9   7   6      743.61      741.21      8.07 o 
  10   7   6       22.80       25.25      0.95 o 
  11   7   6      126.54      133.97      2.48 o 
  12   7   6      449.38      472.36      8.68 o 
 -15   8   6      492.61      494.19      8.08 o 
 -14   8   6        6.48        9.33      0.81 o 
 -13   8   6      323.03      339.02      5.16 o 
 -12   8   6      140.69      149.66      2.65 o 
 -11   8   6       11.36       11.91      0.80 o 
 -10   8   6     1399.23     1412.48     14.60 o 
  -9   8   6      313.81      343.71      4.58 o 
  -8   8   6      135.38      133.30      2.41 o 
  -7   8   6        4.34        7.44      0.89 o 
  -6   8   6     1055.45     1071.31     12.59 o 
  -5   8   6       38.64       31.72      1.43 o 
  -4   8   6     1792.73     1784.32     22.74 o 
  -3   8   6      219.75      225.92      3.82 o 
  -2   8   6      208.27      202.96      3.56 o 
  -1   8   6      357.64      352.95      5.15 o 
   0   8   6      666.58      624.73      8.30 o 
   1   8   6      288.49      304.69      4.59 o 
   2   8   6       32.89       33.32      1.29 o 
   3   8   6        2.55        3.94      0.75 o 
   4   8   6      242.15      226.94      3.29 o 
   5   8   6        5.29       10.52      0.85 o 
   6   8   6      235.84      245.06      3.77 o 
   7   8   6      803.17      822.31     10.34 o 
   8   8   6        7.07        9.06      0.77 o 
   9   8   6      122.09      123.80      2.47 o 
  10   8   6       83.29       83.81      2.18 o 
 -13   9   6      111.77      119.30      3.33 o 
 -12   9   6        7.70        8.77      0.68 o 
 -11   9   6      173.34      170.76      3.74 o 
 -10   9   6      374.62      390.09      5.99 o 
  -9   9   6        2.76        6.46      0.89 o 
  -8   9   6      549.48      634.15      8.62 o 
  -7   9   6       40.16       50.04      1.50 o 
  -6   9   6        6.00        9.62      0.79 o 
  -5   9   6      114.59      113.21      2.86 o 
  -4   9   6      119.04      130.54      2.86 o 
  -3   9   6      148.87      137.41      2.92 o 
  -2   9   6      199.05      195.54      3.73 o 
  -1   9   6      157.51      163.08      3.01 o 
   0   9   6        1.90        2.57      0.68 o 
   1   9   6       31.72       30.42      1.41 o 
   2   9   6       88.22       91.72      2.17 o 
   3   9   6       15.07       15.70      1.20 o 
   4   9   6       28.73       27.92      1.56 o 
   5   9   6       72.03       73.97      2.13 o 
   6   9   6       58.16       55.62      1.68 o 
   7   9   6        9.16        9.43      0.75 o 
   8   9   6       21.12       12.33      2.60 o 
  -9  10   6       34.80       39.15      1.88 o 
  -8  10   6      106.44       89.69      2.57 o 
  -7  10   6        1.39        1.48      0.67 o 
  -6  10   6       11.90       10.41      1.14 o 
  -5  10   6        4.46        4.14      0.98 o 
  -4  10   6      135.22      143.23      3.94 o 
  -3  10   6      123.29      133.10      5.06 o 
  -2  10   6       32.45       31.35      1.76 o 
  -1  10   6      155.96      184.74      5.59 o 
   0  10   6        1.93        5.29      0.73 o 
   1  10   6        2.94        6.38      0.94 o 
   2  10   6       90.38       91.70      3.18 o 
   3  10   6       40.31       44.99      1.93 o 
 -21   1   7      463.02      448.58     11.53 o 
 -20   1   7       29.19       25.15      1.43 o 
 -19   1   7      655.89      623.76      9.55 o 
 -18   1   7      150.66      154.89      2.66 o 
 -17   1   7      336.10      323.74      4.37 o 
 -16   1   7        8.28        8.10      0.87 o 
 -15   1   7      141.07      150.60      2.84 o 
 -14   1   7        6.00        4.37      0.76 o 
 -13   1   7        7.78        8.27      1.08 o 
 -12   1   7      501.28      486.07      7.62 o 
 -11   1   7     1526.31     1484.26     22.01 o 
 -10   1   7      755.99      783.51     13.68 o 
  -9   1   7     2922.93     2903.88     33.10 o 
  -8   1   7     2926.98     2901.97     32.61 o 
  -7   1   7       16.02       25.38      1.18 o 
  -6   1   7     2064.37     2022.61     23.01 o 
  -5   1   7      297.04      295.86      4.62 o 
  -4   1   7        2.35        7.84      0.84 o 
  -3   1   7      684.66      700.74      9.79 o 
  -2   1   7        6.44       17.45      1.14 o 
  -1   1   7      323.11      354.21      5.67 o 
   0   1   7      871.50     1002.53     14.27 o 
   1   1   7     1671.22     1710.07     22.04 o 
   2   1   7      875.63      899.12     13.10 o 
   3   1   7      112.20      107.54      2.71 o 
   4   1   7       16.85       22.24      1.75 o 
   5   1   7      234.89      223.51      5.38 o 
   6   1   7       43.26       50.70      2.51 o 
   7   1   7      124.82      128.34      2.25 o 
   8   1   7      348.01      348.18      4.40 o 
   9   1   7     2380.35     2337.12     23.96 o 
  10   1   7       36.20       43.71      1.61 o 
  11   1   7      357.32      347.80      4.99 o 
  12   1   7      380.21      370.23      6.83 o 
  13   1   7      577.35      554.99      9.52 o 
  14   1   7     1153.06     1193.80     25.06 o 
  15   1   7      155.54      137.02      6.49 o 
 -21   2   7      432.81      453.55      7.61 o 
 -20   2   7      415.94      420.83      5.70 o 
 -19   2   7       68.81       71.33      1.84 o 
 -18   2   7      116.79       93.10      2.21 o 
 -17   2   7      872.34      909.33      9.23 o 
 -16   2   7       30.48       22.28      1.07 o 
 -15   2   7       24.48       25.23      1.43 o 
 -14   2   7     2305.03     2173.19     21.16 o 
 -13   2   7     2064.75     1990.42     18.79 o 
 -12   2   7      585.55      571.14      9.17 o 
 -11   2   7     1710.09     1726.94     23.72 o 
 -10   2   7      106.50      101.01      3.62 o 
  -9   2   7       72.29       79.26      2.53 o 
  -8   2   7      225.42      213.31      3.96 o 
  -7   2   7      506.22      500.23      6.72 o 
  -6   2   7      748.63      778.00      9.76 o 
  -5   2   7       12.08        7.13      0.82 o 
  -4   2   7        3.81        5.88      1.05 o 
  -3   2   7      445.32      479.09      8.29 o 
  -2   2   7      172.62      180.57      3.49 o 
  -1   2   7     2291.47     2296.75     26.21 o 
   0   2   7      697.72      667.07      8.17 o 
   1   2   7       10.56        9.19      0.88 o 
   2   2   7      248.77      238.24      3.72 o 
   3   2   7     1272.60     1214.01     17.77 o 
   4   2   7      870.90      870.19     13.15 o 
   5   2   7       32.70       32.40      1.89 o 
   6   2   7     1135.47     1109.81     13.81 o 
   7   2   7        1.62        3.98      0.71 o 
   8   2   7       56.56       68.67      1.69 o 
   9   2   7      167.88      186.53      3.08 o 
  10   2   7       76.18       83.50      2.13 o 
  11   2   7      152.12      145.74      2.85 o 
  12   2   7      152.65      167.64      3.62 o 
  13   2   7       41.67       51.23      1.84 o 
  14   2   7      379.29      355.42      9.48 o 
  15   2   7       34.48       56.09      1.91 o 
 -21   3   7      122.57      106.90      2.99 o 
 -20   3   7       62.95       65.86      1.57 o 
 -19   3   7        2.53        3.39      0.70 o 
 -18   3   7       62.41       63.17      1.79 o 
 -17   3   7        2.10        4.82      0.77 o 
 -16   3   7      853.10      858.75      9.12 o 
 -15   3   7      377.98      353.20      4.67 o 
 -14   3   7      718.89      685.94      7.87 o 
 -13   3   7      570.97      479.90      5.38 o 
 -12   3   7       75.27       84.04      1.68 o 
 -11   3   7      415.19      393.88      6.04 o 
 -10   3   7       74.29       77.11      2.33 o 
  -9   3   7      611.72      632.04      9.63 o 
  -8   3   7      345.05      356.32      6.46 o 
  -7   3   7      259.98      265.62      4.80 o 
  -6   3   7      471.46      476.93      7.59 o 
  -5   3   7        2.72        3.35      0.79 o 
  -4   3   7       13.20       11.50      1.02 o 
  -3   3   7      154.22      138.29      3.04 o 
  -2   3   7      343.21      351.22      5.63 o 
  -1   3   7        2.79        3.16      0.79 o 
   0   3   7      290.47      287.71      4.89 o 
   1   3   7     1552.46     1512.11     25.95 o 
   2   3   7       37.36       43.43      2.31 o 
   3   3   7     1030.76     1007.24     16.83 o 
   4   3   7      607.91      583.32     15.31 o 
   5   3   7        6.30        6.59      0.92 o 
   6   3   7      476.58      474.85      5.57 o 
   7   3   7      197.14      196.75      2.74 o 
   8   3   7      106.82      111.21      2.03 o 
   9   3   7        0.73        1.64      0.65 o 
  10   3   7      242.39      250.76      3.51 o 
  11   3   7       22.39       32.61      1.27 o 
  12   3   7      153.20      143.37      2.72 o 
  13   3   7       10.18       18.04      1.04 o 
  14   3   7      702.71      696.97     15.77 o 
 -20   4   7      141.66      138.76      3.55 o 
 -19   4   7        0.11        0.43      0.55 o 
 -18   4   7       63.83       52.95      1.40 o 
 -17   4   7      186.47      177.70      3.03 o 
 -16   4   7      188.71      168.94      3.07 o 
 -15   4   7        3.93        9.60      0.93 o 
 -14   4   7      170.59      165.36      2.73 o 
 -13   4   7      213.32      229.65      3.10 o 
 -12   4   7      884.56      804.13      8.32 o 
 -11   4   7     1045.98     1025.56      9.66 o 
 -10   4   7       34.10       19.13      0.88 o 
  -9   4   7       74.22       87.52      2.78 o 
  -8   4   7      735.13      714.15     11.27 o 
  -7   4   7      347.30      316.21      6.33 o 
  -6   4   7     1413.19     1396.09     23.88 o 
  -5   4   7      814.34      776.07     15.65 o 
  -4   4   7      232.68      256.48      6.48 o 
  -3   4   7      183.17      190.35      5.25 o 
  -2   4   7      730.84      770.80     15.26 o 
  -1   4   7        0.34        1.48      1.10 o 
   0   4   7      243.99      267.66      9.00 o 
   1   4   7       23.71       29.93      2.24 o 
   2   4   7      411.10      411.25     10.74 o 
   3   4   7       33.15       37.15      2.08 o 
   4   4   7      300.96      282.29      3.68 o 
   5   4   7       98.32      106.86      1.96 o 
   6   4   7      138.77      137.51      2.21 o 
   7   4   7      267.07      279.61      3.68 o 
   8   4   7       72.77       75.71      1.51 o 
   9   4   7       84.62       77.28      1.68 o 
  10   4   7       58.03       52.78      1.44 o 
  11   4   7       72.63       74.00      1.80 o 
  12   4   7        6.75        6.61      0.75 o 
  13   4   7       93.83       82.89      1.70 o 
  14   4   7      122.10      118.24      4.13 o 
 -19   5   7      364.19      381.73      6.72 o 
 -18   5   7      521.81      538.16      7.45 o 
 -17   5   7       53.20       70.00      1.78 o 
 -16   5   7       58.01       67.60      1.92 o 
 -15   5   7      117.10      109.89      2.22 o 
 -14   5   7       20.96       19.35      1.05 o 
 -13   5   7        1.47        3.63      0.76 o 
 -12   5   7      153.51      155.83      2.56 o 
 -11   5   7       38.21       31.00      1.10 o 
 -10   5   7      182.32      172.50      2.85 o 
  -9   5   7      985.31      956.27     11.00 o 
  -8   5   7     1308.71     1277.60     13.49 o 
  -7   5   7        0.56        1.47      0.77 o 
  -6   5   7     1850.48     1769.37     26.82 o 
  -5   5   7      368.36      387.19      9.09 o 
  -4   5   7       80.70       74.16      3.61 o 
  -3   5   7       19.45       11.53      1.72 o 
  -2   5   7      560.49      533.83     11.28 o 
  -1   5   7        2.93        5.51      2.07 o 
   0   5   7       52.19       58.43      2.17 o 
   1   5   7     1036.93     1014.43     10.71 o 
   2   5   7      634.45      581.05      6.35 o 
   3   5   7       74.67       58.21      1.42 o 
   4   5   7      138.12      152.66      2.37 o 
   5   5   7       80.36       77.14      1.65 o 
   6   5   7       39.73       35.46      1.12 o 
   7   5   7      447.50      456.41      5.43 o 
   8   5   7      297.87      302.50      3.74 o 
   9   5   7      123.30      117.93      1.90 o 
  10   5   7      214.66      223.75      3.41 o 
  11   5   7      456.21      461.50      6.73 o 
  12   5   7      222.78      233.66      3.77 o 
  13   5   7        1.03        2.32      1.16 o 
 -18   6   7       88.66       89.88      2.60 o 
 -17   6   7      200.59      215.60      3.63 o 
 -16   6   7       36.60       35.63      1.19 o 
 -15   6   7      225.67      224.10      3.41 o 
 -14   6   7      290.27      301.00      4.81 o 
 -13   6   7       28.75       40.30      1.28 o 
 -12   6   7        0.83        1.53      0.64 o 
 -11   6   7      552.41      543.54      6.70 o 
 -10   6   7       90.68      116.70      2.21 o 
  -9   6   7      750.51      697.16      8.28 o 
  -8   6   7       45.65       47.92      1.46 o 
  -7   6   7      208.88      175.45      2.83 o 
  -6   6   7        6.73       12.31      1.03 o 
  -5   6   7     1161.68     1106.62     12.24 o 
  -4   6   7     1897.92     1842.10     19.52 o 
  -3   6   7     1338.97     1312.49     13.63 o 
  -2   6   7      419.80      398.44      4.57 o 
  -1   6   7      454.66      432.48      5.47 o 
   0   6   7      614.83      615.08      7.31 o 
   1   6   7       79.65       76.76      1.81 o 
   2   6   7     1372.49     1318.66     13.62 o 
   3   6   7      443.22      451.21      5.25 o 
   4   6   7       52.97       46.06      1.23 o 
   5   6   7      994.70      976.33     10.59 o 
   6   6   7     1926.35     1930.63     17.60 o 
   7   6   7      393.91      411.55      4.86 o 
   8   6   7      424.83      447.54      4.76 o 
   9   6   7      418.68      435.91      5.32 o 
  10   6   7      121.61      120.46      3.02 o 
  11   6   7      109.76      103.86      2.61 o 
 -16   7   7       39.68       61.07      1.84 o 
 -15   7   7       46.38       47.03      1.56 o 
 -14   7   7       15.53       20.68      1.19 o 
 -13   7   7        9.75        9.85      0.94 o 
 -12   7   7       97.69      104.53      2.10 o 
 -11   7   7        4.52        1.41      0.64 o 
 -10   7   7       69.90       51.13      1.53 o 
  -9   7   7      435.85      475.17      6.58 o 
  -8   7   7      664.52      630.53      7.52 o 
  -7   7   7        5.35        7.72      0.79 o 
  -6   7   7      499.63      510.07      6.33 o 
  -5   7   7      119.21      131.53      2.31 o 
  -4   7   7      207.46      192.31      3.12 o 
  -3   7   7      421.23      388.61      5.23 o 
  -2   7   7      596.02      583.69      8.11 o 
  -1   7   7      194.38      189.86      3.01 o 
   0   7   7       22.72       26.42      1.08 o 
   1   7   7       81.43       79.17      1.89 o 
   2   7   7        0.80        1.66      0.71 o 
   3   7   7        3.52        6.26      0.75 o 
   4   7   7      515.40      513.74      6.23 o 
   5   7   7        0.95        1.46      0.64 o 
   6   7   7       12.07        9.78      0.67 o 
   7   7   7     1021.70      996.71     11.62 o 
   8   7   7        2.14        1.26      0.60 o 
   9   7   7      172.17      166.74      2.85 o 
  10   7   7        6.96        8.35      1.09 o 
 -14   8   7        5.79        2.67      0.85 o 
 -13   8   7       11.80        8.52      0.98 o 
 -12   8   7        1.69        1.80      0.72 o 
 -11   8   7       14.59       13.90      0.87 o 
 -10   8   7      338.15      332.58      4.79 o 
  -9   8   7        7.76       18.34      0.92 o 
  -8   8   7      616.33      594.67      7.76 o 
  -7   8   7      209.36      221.92      3.36 o 
  -6   8   7       91.10       73.39      1.87 o 
  -5   8   7      974.35      868.04      9.76 o 
  -4   8   7      174.81      155.50      2.66 o 
  -3   8   7        0.10       -0.01      0.58 o 
  -2   8   7        7.69        9.06      1.14 o 
  -1   8   7       27.01       21.43      1.05 o 
   0   8   7       31.50       40.97      1.80 o 
   1   8   7       34.86       32.58      1.20 o 
   2   8   7      209.23      218.39      3.15 o 
   3   8   7      755.64      707.25      8.78 o 
   4   8   7      588.23      540.37      7.24 o 
   5   8   7      115.91      127.33      2.10 o 
   6   8   7       38.88       45.96      1.34 o 
   7   8   7       83.91       76.46      3.69 o 
   8   8   7       52.34       46.61      1.98 o 
 -11   9   7      285.93      369.37      8.89 o 
 -10   9   7       19.60       20.87      1.04 o 
  -9   9   7      239.71      228.16      3.25 o 
  -8   9   7      115.94      123.40      2.33 o 
  -7   9   7       23.05       18.09      1.00 o 
  -6   9   7       22.58       32.14      1.31 o 
  -5   9   7      934.52      929.69     12.47 o 
  -4   9   7      302.28      283.16      4.56 o 
  -3   9   7       25.72       25.75      1.27 o 
  -2   9   7      221.42      230.41      4.44 o 
  -1   9   7      355.93      385.20      7.60 o 
   0   9   7      198.50      214.27      4.87 o 
   1   9   7       64.06       73.31      2.05 o 
   2   9   7      273.84      285.72      5.15 o 
   3   9   7       14.21       14.47      0.86 o 
   4   9   7     1121.93     1097.04     22.98 o 
   5   9   7      321.69      319.14      6.98 o 
  -6  10   7       15.85       18.18      2.60 o 
  -5  10   7      116.17       95.57     10.06 o 
  -4  10   7      708.52      697.63     21.46 o 
  -3  10   7       41.35       30.41      2.03 o 
  -2  10   7       38.45       46.13      2.30 o 
 -20   0   8      254.91      237.05      6.38 o 
 -19   0   8       65.15       75.13      3.33 o 
 -18   0   8      421.55      433.89     10.79 o 
 -17   0   8      485.71      496.94     14.91 o 
 -16   0   8       43.81       42.98      3.19 o 
 -15   0   8     1018.32     1022.00     16.73 o 
 -14   0   8      285.21      307.01      6.01 o 
 -13   0   8        1.14        3.36      1.07 o 
 -12   0   8      318.69      311.24      4.99 o 
 -11   0   8     1814.53     1795.37     21.14 o 
 -10   0   8      584.44      544.27     11.54 o 
  -9   0   8       61.93       67.44      3.40 o 
  -8   0   8     2485.79     2492.35     46.69 o 
  -7   0   8     2999.39     3139.75     58.07 o 
  -6   0   8      219.80      245.26      6.72 o 
  -5   0   8      494.18      477.32     10.87 o 
  -4   0   8     1880.90     1927.22     42.75 o 
  -3   0   8        1.32        5.44      1.72 o 
  -2   0   8      710.27      716.81     17.88 o 
  -1   0   8      560.03      558.60     14.50 o 
   0   0   8       21.59       11.82      1.98 o 
   1   0   8        1.93        8.03      2.08 o 
   2   0   8     1473.25     1487.96     33.94 o 
   3   0   8      111.95      114.17      5.68 o 
   4   0   8      522.92      508.90      9.11 o 
   5   0   8      364.33      368.14      7.09 o 
   6   0   8     1490.25     1430.56     23.75 o 
   7   0   8       99.22       89.89      3.67 o 
   8   0   8       58.75       69.98      2.42 o 
   9   0   8      275.77      258.90      5.10 o 
  10   0   8     1018.17     1041.00     21.89 o 
  11   0   8     1415.40     1357.19     27.42 o 
  12   0   8      546.75      521.90     17.62 o 
  13   0   8       28.91       38.95      3.89 o 
 -21   1   8       74.09       81.81      4.54 o 
 -20   1   8       78.59       78.45      2.02 o 
 -19   1   8      116.91      123.57      3.46 o 
 -18   1   8       18.34       20.74      1.33 o 
 -17   1   8        3.32        2.80      0.75 o 
 -16   1   8      289.78      279.29      3.89 o 
 -15   1   8      560.62      546.04      6.60 o 
 -14   1   8        1.08        2.62      0.84 o 
 -13   1   8      143.42      148.09      2.55 o 
 -12   1   8      298.58      304.69      3.65 o 
 -11   1   8      263.69      256.94      3.13 o 
 -10   1   8      759.44      762.74     10.21 o 
  -9   1   8     3345.73     3351.36     43.77 o 
  -8   1   8      484.35      517.13      9.57 o 
  -7   1   8      664.67      667.03     10.13 o 
  -6   1   8      520.83      501.74      9.36 o 
  -5   1   8       67.14       65.69      2.44 o 
  -4   1   8      403.99      397.33      7.22 o 
  -3   1   8     1052.11     1061.86     16.21 o 
  -2   1   8      320.19      335.86      6.89 o 
  -1   1   8      403.36      419.41      8.26 o 
   0   1   8      544.36      557.28      9.47 o 
   1   1   8      241.43      259.90      5.36 o 
   2   1   8        5.95        8.08      1.23 o 
   3   1   8       94.66      102.18      2.88 o 
   4   1   8      249.70      247.19      3.36 o 
   5   1   8      143.51      156.90      2.77 o 
   6   1   8      702.21      681.34      8.40 o 
   7   1   8      124.15      127.06      2.59 o 
   8   1   8       56.81       57.79      2.15 o 
   9   1   8        4.70        7.12      0.89 o 
  10   1   8        7.57        8.42      0.86 o 
  11   1   8       30.61       44.63      1.71 o 
  12   1   8      196.54      198.77      6.81 o 
  13   1   8       63.52       50.44      1.71 o 
 -20   2   8       44.55       50.84      1.67 o 
 -19   2   8       56.49       66.58      1.73 o 
 -18   2   8       41.90       37.77      1.52 o 
 -17   2   8       76.02       61.24      1.99 o 
 -16   2   8      788.23      791.05      9.07 o 
 -15   2   8      494.79      455.33      5.43 o 
 -14   2   8       43.36       40.72      1.34 o 
 -13   2   8       17.01       25.22      1.17 o 
 -12   2   8      598.38      602.59      6.60 o 
 -11   2   8        9.91       10.61      0.86 o 
 -10   2   8     1091.59     1083.80     10.41 o 
  -9   2   8        5.16        8.52      1.05 o 
  -8   2   8     1806.88     1785.27     25.93 o 
  -7   2   8      559.48      593.35     12.28 o 
  -6   2   8        1.07        2.05      1.20 o 
  -5   2   8        4.22        5.44      1.41 o 
  -4   2   8       65.54       62.08      2.60 o 
  -3   2   8      793.99      799.75     13.70 o 
  -2   2   8      762.76      797.22     14.36 o 
  -1   2   8       55.71       50.93      2.37 o 
   0   2   8      248.93      233.28      4.92 o 
   1   2   8       37.26       43.83      2.33 o 
   2   2   8      430.81      414.99      9.05 o 
   3   2   8      335.72      334.62      4.22 o 
   4   2   8      271.58      262.69      3.46 o 
   5   2   8      273.02      274.82      3.53 o 
   6   2   8      944.89      959.13     10.69 o 
   7   2   8       20.87       25.46      1.21 o 
   8   2   8      220.36      220.55      3.53 o 
   9   2   8      443.73      435.39      6.13 o 
  10   2   8       81.48       82.16      2.36 o 
  11   2   8       24.31       24.34      1.30 o 
  12   2   8      225.84      218.04      3.91 o 
  13   2   8       12.21       14.00      1.03 o 
 -20   3   8      831.23      815.50     16.53 o 
 -19   3   8       52.66       54.13      2.08 o 
 -18   3   8      147.48      141.22      2.78 o 
 -17   3   8      656.48      643.93      8.98 o 
 -16   3   8      319.17      363.07      6.24 o 
 -15   3   8        8.03        9.41      1.00 o 
 -14   3   8       25.16       33.53      1.44 o 
 -13   3   8     1043.85     1055.53     11.21 o 
 -12   3   8       69.56       60.87      1.64 o 
 -11   3   8      207.66      241.90      3.52 o 
 -10   3   8      109.19      120.11      2.01 o 
  -9   3   8     1020.51      966.48      9.08 o 
  -8   3   8        6.25        7.44      0.87 o 
  -7   3   8      152.48      164.91      4.62 o 
  -6   3   8      522.25      491.82     15.94 o 
  -5   3   8      783.15      757.04     15.99 o 
  -4   3   8      188.33      168.06      5.60 o 
  -3   3   8       19.50       27.23      1.94 o 
  -2   3   8      640.29      627.89     13.71 o 
  -1   3   8       67.03       70.13      2.72 o 
   0   3   8      407.19      370.13      8.04 o 
   1   3   8     1659.56     1638.18     16.25 o 
   2   3   8     3891.87     3772.73     36.24 o 
   3   3   8       41.67       40.68      1.42 o 
   4   3   8     1399.32     1372.11     14.52 o 
   5   3   8      157.25      161.54      2.65 o 
   6   3   8      162.89      170.82      2.96 o 
   7   3   8      913.59      966.52     10.89 o 
   8   3   8       23.51       22.96      1.20 o 
   9   3   8       63.96       60.85      1.80 o 
  10   3   8      437.07      463.45      7.01 o 
  11   3   8       11.25       14.63      0.98 o 
  12   3   8       11.66        8.38      0.74 o 
 -19   4   8       56.21       52.15      1.84 o 
 -18   4   8        5.10        4.48      0.79 o 
 -17   4   8      448.83      498.36      7.59 o 
 -16   4   8      116.03      119.39      2.47 o 
 -15   4   8      858.80      933.21     11.64 o 
 -14   4   8     1038.14     1025.89     11.60 o 
 -13   4   8       87.01       78.41      1.72 o 
 -12   4   8      143.39      147.85      2.51 o 
 -11   4   8      585.64      589.05      6.68 o 
 -10   4   8        4.83        5.77      0.71 o 
  -9   4   8      233.20      217.35      3.05 o 
  -8   4   8       19.16       20.70      0.99 o 
  -7   4   8       68.80       71.54      1.60 o 
  -6   4   8       10.47       16.11      1.13 o 
  -5   4   8     1700.91     1649.99     15.13 o 
  -4   4   8      194.30      183.31      2.50 o 
  -3   4   8       29.58       31.55      1.13 o 
  -2   4   8      281.85      260.53      3.34 o 
  -1   4   8      897.56      855.65      8.31 o 
   0   4   8      271.23      267.90      3.60 o 
   1   4   8      123.77      111.67      2.07 o 
   2   4   8      879.12      844.63      8.83 o 
   3   4   8      807.62      767.20      8.50 o 
   4   4   8      178.50      165.07      2.48 o 
   5   4   8      281.17      284.20      3.94 o 
   6   4   8      552.11      531.58      5.98 o 
   7   4   8       20.62       24.37      1.19 o 
   8   4   8      775.61      777.10      9.12 o 
   9   4   8      680.20      709.64      8.74 o 
  10   4   8       12.83       16.85      0.92 o 
  11   4   8      234.00      243.17      3.88 o 
  12   4   8      637.34      651.01     35.77 o 
 -18   5   8      295.26      306.60      8.49 o 
 -17   5   8        0.67        1.23      0.60 o 
 -16   5   8        0.88        1.38      0.69 o 
 -15   5   8        6.30        6.71      0.86 o 
 -14   5   8      377.91      334.18      4.94 o 
 -13   5   8       28.58       30.85      1.19 o 
 -12   5   8      445.72      434.50      5.36 o 
 -11   5   8       89.08       95.58      2.04 o 
 -10   5   8        0.99        2.09      0.71 o 
  -9   5   8      274.25      238.10      3.92 o 
  -8   5   8      148.86      136.70      2.71 o 
  -7   5   8      360.60      349.36      4.60 o 
  -6   5   8       85.55      103.78      2.17 o 
  -5   5   8      159.06      142.81      2.58 o 
  -4   5   8      207.74      209.04      3.15 o 
  -3   5   8      473.78      485.36      6.01 o 
  -2   5   8       68.68       68.92      1.74 o 
  -1   5   8        0.86        2.68      0.78 o 
   0   5   8      143.63      144.65      2.41 o 
   1   5   8      595.86      607.48      6.49 o 
   2   5   8        7.36        7.95      0.78 o 
   3   5   8      224.73      213.54      3.25 o 
   4   5   8        2.63        4.85      0.83 o 
   5   5   8      550.78      496.10      5.66 o 
   6   5   8      691.09      679.13      7.61 o 
   7   5   8      243.44      239.99      3.54 o 
   8   5   8      178.01      184.88      3.00 o 
   9   5   8      113.86      121.42      3.26 o 
  10   5   8      265.47      281.92      6.25 o 
  11   5   8      160.91      145.27      4.59 o 
 -17   6   8       56.31       75.75      3.21 o 
 -16   6   8      224.04      236.69      3.78 o 
 -15   6   8       11.84        9.59      0.74 o 
 -14   6   8       24.49       21.38      1.15 o 
 -13   6   8      160.32      155.20      2.53 o 
 -12   6   8       73.48       68.64      1.57 o 
 -11   6   8       42.38       45.89      1.29 o 
 -10   6   8       35.70       38.95      1.22 o 
  -9   6   8        5.63        6.46      0.79 o 
  -8   6   8      185.54      157.39      3.15 o 
  -7   6   8      535.97      496.61      6.23 o 
  -6   6   8       11.47       18.08      1.10 o 
  -5   6   8      551.25      515.49      6.56 o 
  -4   6   8      603.23      602.28      7.47 o 
  -3   6   8       56.65       62.04      1.61 o 
  -2   6   8      259.26      271.18      3.98 o 
  -1   6   8      183.52      175.12      3.24 o 
   0   6   8      169.33      166.89      2.86 o 
   1   6   8        3.19        3.26      0.71 o 
   2   6   8       58.08       53.98      1.44 o 
   3   6   8        0.04        0.22      0.63 o 
   4   6   8      400.02      383.74      5.06 o 
   5   6   8      201.32      214.85      3.23 o 
   6   6   8       55.46       56.13      1.60 o 
   7   6   8       85.24       89.12      2.29 o 
   8   6   8       88.24       97.63      4.13 o 
   9   6   8        0.15        0.83      0.75 o 
 -15   7   8       66.50       66.87      3.90 o 
 -14   7   8        0.13        2.03      0.83 o 
 -13   7   8       43.92       57.43      1.94 o 
 -12   7   8       13.92       15.86      0.94 o 
 -11   7   8      116.00       86.77      1.99 o 
 -10   7   8      723.76      668.98      8.05 o 
  -9   7   8      112.72      135.22      2.48 o 
  -8   7   8       46.75       51.18      1.53 o 
  -7   7   8      320.01      348.09      4.57 o 
  -6   7   8       78.22       84.83      1.83 o 
  -5   7   8      208.78      177.36      2.93 o 
  -4   7   8      212.52      208.39      3.39 o 
  -3   7   8        2.01        2.39      0.75 o 
  -2   7   8       28.97       35.28      1.30 o 
  -1   7   8       84.29      103.64      2.36 o 
   0   7   8      375.90      365.96      5.19 o 
   1   7   8      573.33      577.51      6.73 o 
   2   7   8      286.44      273.11      4.08 o 
   3   7   8      166.23      177.05      3.21 o 
   4   7   8     1016.22     1013.92     13.59 o 
   5   7   8      380.48      385.81      5.31 o 
   6   7   8      655.88      676.49      8.93 o 
   7   7   8      581.42      566.50     14.71 o 
   8   7   8      468.97      425.12     15.60 o 
 -13   8   8      168.82      152.62      7.14 o 
 -12   8   8      253.09      251.47      5.03 o 
 -11   8   8      229.61      247.15      3.91 o 
 -10   8   8      736.56      812.28     11.27 o 
  -9   8   8        0.27        1.24      0.61 o 
  -8   8   8      556.66      577.74      7.24 o 
  -7   8   8      321.64      359.46      5.25 o 
  -6   8   8      396.17      348.77      4.47 o 
  -5   8   8       22.60       32.14      1.38 o 
  -4   8   8     1177.36     1139.50     14.11 o 
  -3   8   8        1.93        2.91      0.74 o 
  -2   8   8      151.01      162.44      3.27 o 
  -1   8   8      387.81      446.67      6.95 o 
   0   8   8       39.83       41.98      1.31 o 
   1   8   8      368.96      382.59      5.81 o 
   2   8   8      122.00      125.85      2.42 o 
   3   8   8       15.56       17.98      0.99 o 
   4   8   8        0.13        0.42      0.60 o 
   5   8   8       72.74       66.92      2.19 o 
  -8   9   8      300.96      308.51      6.60 o 
  -7   9   8       61.47       60.75      1.84 o 
  -6   9   8      770.90      807.70     14.00 o 
  -5   9   8        0.85        2.66      0.78 o 
  -4   9   8       60.71       47.67      1.76 o 
  -3   9   8      216.93      219.96      5.74 o 
  -2   9   8        0.52        0.49      0.71 o 
  -1   9   8       38.38       33.39      1.35 o 
   0   9   8      194.66      226.69      5.18 o 
   1   9   8       15.60       14.40      1.38 o 
 -19   1   9       18.88       24.78      2.39 o 
 -18   1   9       34.80       33.19      1.84 o 
 -17   1   9      399.46      383.58      6.74 o 
 -16   1   9      645.28      633.24      9.52 o 
 -15   1   9      163.96      152.14      2.92 o 
 -14   1   9      145.41      144.75      2.60 o 
 -13   1   9       64.08       68.87      1.77 o 
 -12   1   9        0.65        0.27      0.69 o 
 -11   1   9      344.70      357.65      4.51 o 
 -10   1   9       51.07       55.93      1.67 o 
  -9   1   9      543.37      533.95      6.24 o 
  -8   1   9     1282.85     1289.88     12.61 o 
  -7   1   9      867.27      841.07      8.64 o 
  -6   1   9     1839.12     1793.18     16.92 o 
  -5   1   9        6.35        8.85      0.94 o 
  -4   1   9     2039.80     1960.33     19.79 o 
  -3   1   9     1317.62     1310.63     13.70 o 
  -2   1   9      112.01      109.18      2.26 o 
  -1   1   9      989.91     1044.71     11.74 o 
   0   1   9      499.44      486.11      5.93 o 
   1   1   9      204.30      195.21      2.91 o 
   2   1   9        0.84        3.76      0.77 o 
   3   1   9       31.54       32.66      1.28 o 
   4   1   9      202.07      205.28      3.30 o 
   5   1   9      207.97      201.21      3.34 o 
   6   1   9      161.10      177.60      3.17 o 
   7   1   9      487.71      500.73      7.18 o 
   8   1   9       18.88       21.84      1.15 o 
   9   1   9        1.16        1.46      0.97 o 
  10   1   9      240.28      255.13      7.07 o 
  11   1   9      160.37      150.73      4.59 o 
 -19   2   9       81.76       81.34      2.34 o 
 -18   2   9      182.38      199.21      4.42 o 
 -17   2   9       71.58       74.45      2.47 o 
 -16   2   9      586.09      604.87      8.50 o 
 -15   2   9      451.49      511.01      7.57 o 
 -14   2   9     1628.38     1584.78     17.41 o 
 -13   2   9        2.24        1.59      0.68 o 
 -12   2   9      552.77      531.24      6.32 o 
 -11   2   9     1194.24     1170.86     12.63 o 
 -10   2   9       21.93       21.93      1.20 o 
  -9   2   9     1521.85     1509.67     16.65 o 
  -8   2   9      640.65      628.63      7.42 o 
  -7   2   9      946.94      954.57      9.87 o 
  -6   2   9      276.41      283.44      3.80 o 
  -5   2   9      902.30      909.53      9.27 o 
  -4   2   9      188.28      189.80      3.04 o 
  -3   2   9      321.49      316.18      4.25 o 
  -2   2   9      234.17      217.03      3.28 o 
  -1   2   9     1811.82     1772.99     18.48 o 
   0   2   9      267.78      271.77      3.66 o 
   1   2   9      250.35      239.22      3.49 o 
   2   2   9      409.82      411.80      5.06 o 
   3   2   9       62.68       62.33      1.75 o 
   4   2   9      545.92      556.46      6.71 o 
   5   2   9      480.87      498.42      6.43 o 
   6   2   9      160.19      160.81      3.77 o 
   7   2   9      326.95      316.47      5.04 o 
   8   2   9     1761.15     1739.82     20.32 o 
   9   2   9        1.22        2.68      0.77 o 
  10   2   9      105.40      103.40      3.94 o 
  11   2   9      281.76      294.51      6.87 o 
 -18   3   9       26.33       23.75      1.09 o 
 -17   3   9       26.74       28.28      1.29 o 
 -16   3   9       21.51       28.54      1.31 o 
 -15   3   9       56.08       59.63      1.99 o 
 -14   3   9      372.30      370.49      5.43 o 
 -13   3   9      383.88      415.39      5.66 o 
 -12   3   9      116.70       96.77      2.43 o 
 -11   3   9      399.55      365.32      4.79 o 
 -10   3   9       65.63       57.91      1.64 o 
  -9   3   9      368.08      376.36      5.36 o 
  -8   3   9       58.75       63.74      1.86 o 
  -7   3   9       63.23       68.89      1.91 o 
  -6   3   9      518.51      528.05      6.45 o 
  -5   3   9      259.06      248.73      3.53 o 
  -4   3   9      511.66      490.09      5.64 o 
  -3   3   9       89.19       82.37      1.87 o 
  -2   3   9        1.66        2.69      0.75 o 
  -1   3   9       28.21       30.95      1.29 o 
   0   3   9      460.83      463.32      5.79 o 
   1   3   9       52.59       48.82      1.59 o 
   2   3   9      363.70      332.53      4.67 o 
   3   3   9       48.47       46.69      1.58 o 
   4   3   9      146.96      160.82      2.95 o 
   5   3   9      316.71      333.33      4.97 o 
   6   3   9      264.51      266.25      4.20 o 
   7   3   9       39.03       44.97      1.60 o 
   8   3   9        7.64        6.44      1.16 o 
   9   3   9      423.64      431.02     11.08 o 
  10   3   9      222.21      237.92      4.45 o 
 -18   4   9       55.68       51.61      2.22 o 
 -17   4   9       20.19       17.64      1.20 o 
 -16   4   9       72.66       68.89      2.23 o 
 -15   4   9        8.71       14.37      0.98 o 
 -14   4   9        2.59        1.77      0.78 o 
 -13   4   9       24.63       22.37      1.12 o 
 -12   4   9      213.05      218.01      3.51 o 
 -11   4   9       16.98       19.49      1.13 o 
 -10   4   9        4.45        3.43      0.68 o 
  -9   4   9      170.86      165.37      2.73 o 
  -8   4   9      273.87      256.55      3.78 o 
  -7   4   9       39.59       33.42      1.27 o 
  -6   4   9       74.86       77.23      1.75 o 
  -5   4   9      569.70      546.29      6.17 o 
  -4   4   9      271.59      252.39      3.33 o 
  -3   4   9      406.62      403.91      4.69 o 
  -2   4   9       37.45       33.55      1.26 o 
  -1   4   9      150.47      155.52      2.73 o 
   0   4   9        3.97        4.67      0.74 o 
   1   4   9        0.87        4.00      1.01 o 
   2   4   9       10.90        6.85      0.79 o 
   3   4   9      143.05      143.23      2.56 o 
   4   4   9      310.96      317.95      4.72 o 
   5   4   9        8.28        7.42      0.83 o 
   6   4   9       79.62       84.12      2.07 o 
   7   4   9       31.42       28.08      1.47 o 
   8   4   9      240.32      241.66      3.67 o 
   9   4   9        3.91        4.06      0.63 o 
 -17   5   9      114.13      146.29      3.99 o 
 -16   5   9     1210.03     1245.70     20.48 o 
 -15   5   9        6.15        4.66      0.77 o 
 -14   5   9      252.19      272.89      5.56 o 
 -13   5   9        4.76        8.41      0.82 o 
 -12   5   9       26.90       32.67      1.12 o 
 -11   5   9       76.62       77.27      1.74 o 
 -10   5   9      587.36      575.99      6.63 o 
  -9   5   9        3.17        4.68      0.77 o 
  -8   5   9       46.73       47.96      1.48 o 
  -7   5   9      265.97      254.35      3.81 o 
  -6   5   9      380.00      364.85      4.77 o 
  -5   5   9      344.14      330.70      4.27 o 
  -4   5   9      775.80      744.40      8.14 o 
  -3   5   9       33.44       35.75      1.23 o 
  -2   5   9       55.94       56.69      1.64 o 
  -1   5   9      377.91      357.73      5.16 o 
   0   5   9        9.40        8.01      0.82 o 
   1   5   9       14.99       16.41      0.93 o 
   2   5   9       39.50       44.32      1.45 o 
   3   5   9      238.73      250.81      3.61 o 
   4   5   9      752.28      708.90      8.93 o 
   5   5   9        8.18        6.34      0.84 o 
   6   5   9        2.26        4.35      0.76 o 
   7   5   9      277.47      280.75      5.96 o 
   8   5   9       37.21       35.09      1.45 o 
 -15   6   9      168.47      194.05      6.46 o 
 -14   6   9       46.19       61.80      1.94 o 
 -13   6   9      221.53      182.83      2.87 o 
 -12   6   9      564.61      578.01      6.72 o 
 -11   6   9      569.24      540.66      6.05 o 
 -10   6   9      131.67      134.51      2.35 o 
  -9   6   9       64.19       59.49      1.43 o 
  -8   6   9      128.08      150.10      2.48 o 
  -7   6   9       97.45       75.16      2.09 o 
  -6   6   9      522.15      498.64      5.74 o 
  -5   6   9      172.23      166.29      2.56 o 
  -4   6   9        8.44        8.29      0.74 o 
  -3   6   9      800.68      790.68      9.21 o 
  -2   6   9       24.85       31.03      1.26 o 
  -1   6   9     1233.23     1243.32     14.61 o 
   0   6   9        7.00        4.71      0.72 o 
   1   6   9     1206.63     1223.54     14.32 o 
   2   6   9      594.17      634.81      7.90 o 
   3   6   9       74.13       72.65      1.66 o 
   4   6   9        6.93        4.32      0.79 o 
   5   6   9      235.93      262.61      4.50 o 
   6   6   9        6.84        8.40      0.80 o 
   7   6   9      550.06      546.79     20.16 o 
 -13   7   9      892.02      925.54     22.08 o 
 -12   7   9        1.19        2.15      0.63 o 
 -11   7   9      121.35      128.40      3.38 o 
 -10   7   9        1.24        0.42      0.67 o 
  -9   7   9      148.63      182.40      3.07 o 
  -8   7   9       36.22       40.18      1.36 o 
  -7   7   9       16.91       24.81      1.07 o 
  -6   7   9      233.18      243.19      3.65 o 
  -5   7   9       40.70       42.74      1.45 o 
  -4   7   9      555.76      548.05      7.32 o 
  -3   7   9      536.74      558.82      7.92 o 
  -2   7   9      386.38      399.89      6.69 o 
  -1   7   9       36.72       35.97      1.86 o 
   0   7   9        0.69        2.42      0.68 o 
   1   7   9       85.29       80.92      1.94 o 
   2   7   9      108.77      105.58      2.12 o 
   3   7   9      102.34      108.97      2.64 o 
   4   7   9      125.19      120.36      6.07 o 
   5   7   9       21.21       17.53      2.60 o 
  -9   8   9        0.85        2.07      0.70 o 
  -8   8   9      150.07      147.41      3.11 o 
  -7   8   9        6.32        3.25      0.67 o 
  -6   8   9      218.41      207.28      4.21 o 
  -5   8   9        1.49        2.74      0.67 o 
  -4   8   9       12.12        9.92      1.24 o 
  -3   8   9        9.56        4.06      0.78 o 
  -2   8   9       64.32       61.95      1.88 o 
  -1   8   9       50.83       52.80      1.64 o 
   0   8   9       44.95       35.03      1.42 o 
   1   8   9       57.78       62.47      2.92 o 
 -18   0  10      145.08      122.08      6.49 o 
 -17   0  10       79.69      113.06      4.00 o 
 -16   0  10      793.68      811.85     19.22 o 
 -15   0  10      680.95      644.89     14.57 o 
 -14   0  10       21.47       26.09      3.03 o 
 -13   0  10      551.46      510.22     12.12 o 
 -12   0  10     1068.83     1096.41     22.90 o 
 -11   0  10       45.62       54.56      2.92 o 
 -10   0  10      374.29      390.72      7.22 o 
  -9   0  10      564.99      574.68      9.83 o 
  -8   0  10     1472.98     1508.15     24.61 o 
  -7   0  10      812.84      863.82     12.61 o 
  -6   0  10      714.95      705.21     10.61 o 
  -5   0  10       70.49       58.91      2.28 o 
  -4   0  10       72.54       74.70      2.63 o 
  -3   0  10      632.62      581.94      9.84 o 
  -2   0  10     4836.28     4928.17     76.92 o 
  -1   0  10      114.18      120.66      3.48 o 
   0   0  10       46.92       50.41      2.23 o 
   1   0  10      627.31      635.22     10.85 o 
   2   0  10       53.24       44.03      2.39 o 
   3   0  10      339.67      333.40      7.55 o 
   4   0  10      101.39      110.91      5.48 o 
   5   0  10      121.21      125.71      3.81 o 
   6   0  10      115.45      119.00      3.99 o 
   7   0  10      113.30      127.19      5.68 o 
   8   0  10      800.74      791.91     20.46 o 
   9   0  10      344.27      289.14     11.70 o 
 -18   1  10       77.40       82.90      4.22 o 
 -17   1  10       56.01       58.87      2.97 o 
 -16   1  10      281.98      317.79      6.36 o 
 -15   1  10       83.46       84.11      2.63 o 
 -14   1  10      164.82      163.28      3.41 o 
 -13   1  10      973.92      966.65     11.63 o 
 -12   1  10       13.59       13.99      1.87 o 
 -11   1  10      523.22      526.79      6.61 o 
 -10   1  10      221.36      241.11      3.74 o 
  -9   1  10      286.29      295.88      4.36 o 
  -8   1  10      164.72      168.82      3.07 o 
  -7   1  10      988.76      989.20     11.33 o 
  -6   1  10       31.44       37.15      1.54 o 
  -5   1  10      433.94      423.50      5.47 o 
  -4   1  10     1129.09     1128.76     12.76 o 
  -3   1  10      469.61      495.18      6.41 o 
  -2   1  10      759.09      760.76      9.51 o 
  -1   1  10      330.33      325.91      5.16 o 
   0   1  10      905.22      938.24     11.96 o 
   1   1  10        0.10        0.52      0.79 o 
   2   1  10        0.58        2.12      0.68 o 
   3   1  10       26.60       25.48      1.21 o 
   4   1  10       11.29       12.75      1.12 o 
   5   1  10       36.82       35.82      1.71 o 
   6   1  10        5.46        8.15      1.30 o 
   7   1  10       19.29       15.83      1.30 o 
   8   1  10        3.18        1.23      0.76 o 
   9   1  10       43.38       41.29      2.49 o 
 -18   2  10        0.11        1.95      1.30 o 
 -17   2  10       35.33       32.28      1.69 o 
 -16   2  10       13.45       11.90      0.98 o 
 -15   2  10        2.11        6.41      0.91 o 
 -14   2  10       62.41       70.99      1.94 o 
 -13   2  10       26.75       22.94      1.16 o 
 -12   2  10       17.46       25.23      1.20 o 
 -11   2  10      361.43      348.69      4.90 o 
 -10   2  10       69.21       65.36      1.78 o 
  -9   2  10      192.88      196.05      4.10 o 
  -8   2  10      634.59      642.47      7.82 o 
  -7   2  10      784.13      798.76      9.43 o 
  -6   2  10     2006.96     2067.55     21.06 o 
  -5   2  10       73.83       83.57      2.00 o 
  -4   2  10        1.64        3.92      0.83 o 
  -3   2  10       90.91       84.41      2.14 o 
  -2   2  10       98.15       97.70      2.33 o 
  -1   2  10      106.14      118.88      2.57 o 
   0   2  10        0.69        1.44      0.75 o 
   1   2  10      186.94      181.53      3.53 o 
   2   2  10       19.28       16.87      1.17 o 
   3   2  10     1128.20     1136.83     17.29 o 
   4   2  10        5.47        9.60      0.95 o 
   5   2  10        0.13        0.62      0.86 o 
   6   2  10        9.10        9.63      1.02 o 
   7   2  10      450.50      411.52      6.68 o 
   8   2  10      102.90      120.45      3.75 o 
 -17   3  10      493.35      467.02     10.13 o 
 -16   3  10      260.05      218.52      3.65 o 
 -15   3  10        7.53        6.58      0.83 o 
 -14   3  10        1.14        2.58      0.68 o 
 -13   3  10        4.07        2.71      0.73 o 
 -12   3  10      325.10      321.69      4.89 o 
 -11   3  10       30.22       35.01      1.41 o 
 -10   3  10      411.06      417.76      6.18 o 
  -9   3  10       46.45       58.73      1.85 o 
  -8   3  10       12.18       15.11      1.08 o 
  -7   3  10      200.59      196.21      3.95 o 
  -6   3  10        0.54        1.04      0.74 o 
  -5   3  10      150.92      158.40      2.67 o 
  -4   3  10     1234.99     1212.23     12.72 o 
  -3   3  10      702.57      691.41      8.10 o 
  -2   3  10      147.85      150.48      2.94 o 
  -1   3  10      136.81      139.98      2.81 o 
   0   3  10      556.11      581.99      8.64 o 
   1   3  10      148.66      153.35      3.15 o 
   2   3  10      512.12      513.76      7.82 o 
   3   3  10      130.52      152.52      3.02 o 
   4   3  10     1503.43     1440.05     19.02 o 
   5   3  10      480.34      493.34      7.86 o 
   6   3  10      714.70      722.63     10.74 o 
   7   3  10      226.76      236.74      4.45 o 
   8   3  10      189.39      186.02      7.14 o 
 -16   4  10       35.74       32.97      3.09 o 
 -15   4  10      763.58      822.54     12.52 o 
 -14   4  10      284.97      296.80      5.28 o 
 -13   4  10      139.59      155.31      3.04 o 
 -12   4  10      400.45      437.52      5.58 o 
 -11   4  10      122.95      123.18      2.53 o 
 -10   4  10      233.50      233.89      3.70 o 
  -9   4  10      194.18      201.25      3.37 o 
  -8   4  10       60.25       58.35      1.75 o 
  -7   4  10        5.88        9.00      0.92 o 
  -6   4  10        1.56        2.15      0.75 o 
  -5   4  10      344.35      351.71      4.86 o 
  -4   4  10      568.25      575.30      7.14 o 
  -3   4  10      398.89      396.87      5.06 o 
  -2   4  10      551.04      548.26      7.21 o 
  -1   4  10      117.19      122.16      2.48 o 
   0   4  10        1.08        0.95      0.83 o 
   1   4  10      244.68      241.88      3.75 o 
   2   4  10        3.60        4.80      0.75 o 
   3   4  10        5.74       11.07      1.00 o 
   4   4  10      105.16      106.03      2.18 o 
   5   4  10      834.77      870.13     11.68 o 
   6   4  10      280.58      278.52      4.64 o 
   7   4  10      100.42      123.89      4.34 o 
 -15   5  10      149.46      164.30      7.14 o 
 -14   5  10        8.86       11.51      1.16 o 
 -13   5  10      210.55      204.40      3.27 o 
 -12   5  10       99.40      111.71      2.22 o 
 -11   5  10      161.41      143.51      2.57 o 
 -10   5  10        2.50        4.74      0.77 o 
  -9   5  10        8.15       12.25      0.92 o 
  -8   5  10       60.90       67.54      1.78 o 
  -7   5  10      188.72      218.03      3.22 o 
  -6   5  10        0.18        1.64      0.63 o 
  -5   5  10       58.80       55.35      1.37 o 
  -4   5  10        3.56        3.15      0.65 o 
  -3   5  10      845.39      857.33      9.84 o 
  -2   5  10        0.57       -0.35      0.63 o 
  -1   5  10       66.67       57.48      1.77 o 
   0   5  10       14.22       15.61      1.25 o 
   1   5  10      251.32      256.14      4.33 o 
   2   5  10       91.45       94.57      2.23 o 
   3   5  10      208.10      221.68      4.83 o 
   4   5  10       59.03       59.59      1.80 o 
   5   5  10        2.75        2.00      0.66 o 
 -12   6  10       67.33       58.03      1.71 o 
 -11   6  10      717.21      687.54     12.11 o 
 -10   6  10      129.70      141.52      2.85 o 
  -9   6  10        8.44        6.29      0.72 o 
  -8   6  10       14.99       15.19      1.28 o 
  -7   6  10       61.43       59.50      1.35 o 
  -6   6  10       14.11       12.55      0.78 o 
  -5   6  10       10.42       10.59      0.73 o 
  -4   6  10       12.29       12.59      0.84 o 
  -3   6  10      177.72      158.29      2.59 o 
  -2   6  10      213.95      214.17      3.09 o 
  -1   6  10        1.10        2.60      0.69 o 
   0   6  10      359.37      346.69      6.34 o 
   1   6  10       18.91       17.89      1.21 o 
   2   6  10      195.16      207.49      6.40 o 
   3   6  10        7.04        8.69      1.14 o 
  -9   7  10       12.31       13.01      1.10 o 
  -8   7  10      242.32      203.27      4.46 o 
  -7   7  10      177.81      181.69      3.65 o 
  -6   7  10        1.88        2.68      0.68 o 
  -5   7  10        2.82        6.13      0.74 o 
  -4   7  10       27.37       33.78      1.22 o 
  -3   7  10       12.73       12.89      1.70 o 
  -2   7  10       48.27       36.39      2.34 o 
  -1   7  10       44.01       48.18      1.85 o 
   0   7  10       63.71       58.79      2.96 o 
 -16   1  11      168.98      170.80      7.14 o 
 -15   1  11       12.55       13.33      1.50 o 
 -14   1  11       18.03       14.77      1.21 o 
 -13   1  11       57.81       53.16      1.66 o 
 -12   1  11       38.72       39.69      1.43 o 
 -11   1  11      247.30      241.15      4.30 o 
 -10   1  11       22.79       23.93      1.31 o 
  -9   1  11      831.18      832.12     10.86 o 
  -8   1  11      246.23      237.61      3.97 o 
  -7   1  11      319.10      331.00      5.56 o 
  -6   1  11        2.49        3.91      0.91 o 
  -5   1  11        6.13        7.18      0.98 o 
  -4   1  11     1116.70     1102.07     13.10 o 
  -3   1  11      939.07      920.35     11.13 o 
  -2   1  11     1497.64     1486.80     23.06 o 
  -1   1  11      856.69      841.22     15.18 o 
   0   1  11      360.01      355.60      8.73 o 
   1   1  11       63.24       67.61      3.06 o 
   2   1  11     1092.93     1085.93     27.15 o 
   3   1  11       23.13       30.42      2.93 o 
   4   1  11      201.13      205.49      5.37 o 
   5   1  11        0.95        1.21      1.09 o 
 -15   2  11      203.79      211.05      5.25 o 
 -14   2  11       51.04       46.92      2.30 o 
 -13   2  11      347.23      355.93      5.44 o 
 -12   2  11      489.32      485.25      6.27 o 
 -11   2  11      130.39      122.47      2.38 o 
 -10   2  11      244.40      255.28      3.93 o 
  -9   2  11      358.80      362.82      5.88 o 
  -8   2  11        0.38        1.80      0.75 o 
  -7   2  11     1142.70     1165.58     14.69 o 
  -6   2  11      696.34      687.63      9.28 o 
  -5   2  11      245.00      252.32      4.23 o 
  -4   2  11      197.92      198.70      3.63 o 
  -3   2  11      102.03      105.57      2.66 o 
  -2   2  11      652.16      658.83      9.50 o 
  -1   2  11      199.00      200.62      5.00 o 
   0   2  11       60.18       64.54      2.14 o 
   1   2  11      273.85      261.59      4.40 o 
   2   2  11        4.23        3.82      0.75 o 
   3   2  11      123.91      118.67      2.84 o 
   4   2  11      618.71      609.90     14.73 o 
   5   2  11       27.17       25.34      2.27 o 
 -14   3  11      136.96      140.24      3.57 o 
 -13   3  11      151.54      150.33      2.41 o 
 -12   3  11        3.16        3.50      0.64 o 
 -11   3  11       22.05       27.36      1.16 o 
 -10   3  11       74.10       92.87      2.06 o 
  -9   3  11       79.82       84.03      1.97 o 
  -8   3  11        0.68        2.05      0.73 o 
  -7   3  11      240.61      251.35      3.93 o 
  -6   3  11      127.92      128.76      2.93 o 
  -5   3  11       12.52       13.20      1.06 o 
  -4   3  11      531.59      554.99      6.86 o 
  -3   3  11       17.10       22.18      1.55 o 
  -2   3  11        3.50        4.21      0.81 o 
  -1   3  11       80.56       85.75      2.27 o 
   0   3  11       54.72       57.52      1.68 o 
   1   3  11       70.38       79.30      2.02 o 
   2   3  11       62.55       62.32      1.59 o 
   3   3  11        3.36        2.57      0.67 o 
   4   3  11        8.01        7.77      0.84 o 
 -13   4  11        0.25        0.22      0.74 o 
 -12   4  11       61.82       69.55      1.71 o 
 -11   4  11        0.01        0.69      0.64 o 
 -10   4  11       29.25       27.80      1.36 o 
  -9   4  11      209.12      220.93      4.19 o 
  -8   4  11        7.28       10.18      1.09 o 
  -7   4  11       60.45       52.40      1.93 o 
  -6   4  11      159.80      165.98      3.28 o 
  -5   4  11        5.12        8.04      0.87 o 
  -4   4  11        1.66        0.74      0.72 o 
  -3   4  11      543.96      545.68      8.48 o 
  -2   4  11       20.36       21.07      1.16 o 
  -1   4  11       74.28       68.66      1.92 o 
   0   4  11      447.71      436.88      7.07 o 
   1   4  11        0.37        0.74      0.68 o 
   2   4  11       75.64       86.71      2.52 o 
   3   4  11       79.93       72.33      2.48 o 
 -11   5  11       77.45       86.07      2.25 o 
 -10   5  11      123.56      127.30      2.69 o 
  -9   5  11        5.37        5.48      0.76 o 
  -8   5  11      203.99      210.78      3.71 o 
  -7   5  11      154.19      162.06      3.28 o 
  -6   5  11       59.46       55.26      1.54 o 
  -5   5  11      126.09      115.55      2.23 o 
  -4   5  11      136.20      137.80      2.61 o 
  -3   5  11      220.93      211.86      3.35 o 
  -2   5  11       37.71       35.63      1.25 o 
  -1   5  11      447.00      459.87     11.00 o 
   0   5  11       74.63       75.38      2.42 o 
   1   5  11      134.41      123.39      4.50 o 
 -12   0  12       13.23       12.73      1.84 o 
 -11   0  12        4.12        1.11      0.94 o 
 -10   0  12      640.21      630.11     13.13 o 
  -9   0  12        0.89       -0.65      1.22 o 
  -8   0  12     1213.38     1199.28     27.30 o 
  -7   0  12      392.75      404.97     11.44 o 
  -6   0  12      687.57      718.08     13.08 o 
  -5   0  12      670.58      665.61     16.00 o 
  -4   0  12      372.50      393.11      7.70 o 
  -3   0  12       86.97       85.96      3.23 o 
  -2   0  12      774.94      736.11     15.27 o 
  -1   0  12      160.56      157.37      4.36 o 
   0   0  12      219.73      210.43      9.74 o 
   1   0  12      246.23      235.69      7.11 o 
 -12   1  12      302.21      308.27      8.49 o 
 -11   1  12        5.15        3.57      0.79 o 
 -10   1  12      108.12      102.49      4.59 o 
  -9   1  12      840.14      825.79     13.30 o 
  -8   1  12      100.22      113.63      2.71 o 
  -7   1  12        3.84        5.07      0.90 o 
  -6   1  12      322.08      329.30      5.57 o 
  -5   1  12      953.50      936.92     13.46 o 
  -4   1  12      641.51      632.88     10.35 o 
  -3   1  12       21.39       19.46      1.52 o 
  -2   1  12       41.36       42.01      1.95 o 
  -1   1  12       44.85       38.80      1.70 o 
   0   1  12      799.70      794.94     22.85 o 
   1   1  12        3.85        2.97      0.94 o 
 -12   2  12        0.01        1.30      1.95 o 
 -11   2  12      161.28      159.40      4.36 o 
 -10   2  12      195.56      174.83      3.31 o 
  -9   2  12      252.31      256.98      4.82 o 
  -8   2  12       21.01       23.65      1.42 o 
  -7   2  12      228.47      230.35      5.40 o 
  -6   2  12       28.89       24.83      1.24 o 
  -5   2  12      113.14      114.45      2.91 o 
  -4   2  12       41.30       44.00      1.72 o 
  -3   2  12      141.90      139.58      3.25 o 
  -2   2  12      101.58      106.15      3.16 o 
  -1   2  12      488.91      486.69      9.09 o 
   0   2  12       20.00       11.06      1.34 o 
 -10   3  12       21.10       24.62      1.72 o 
  -9   3  12        0.77       -0.69      0.69 o 
  -8   3  12      121.28      126.85      2.73 o 
  -7   3  12       96.09       95.14      2.00 o 
  -6   3  12       25.96       25.62      1.42 o 
  -5   3  12      109.37      101.24      2.18 o 
  -4   3  12       89.21       85.31      2.30 o 
  -3   3  12       49.98       51.24      2.81 o 
  -2   3  12       26.81       31.19      4.54 o 
  -1   3  12      321.30      319.20     12.67 o 
                                                 
